# Supplementary material for: miR-4429 inhibits ccRCC proliferation, migration, and invasion by directly targeting CD274
Source: Discov Oncol. 2024 May 27;15:190. doi: 10.1007/s12672-024-01055-4 (PMC11130097; doi:10.1007/s12672-024-01055-4)
Supplement: Supplementary file 1 — Supplementary file1 (CSV 67 KB) [file 12672_2024_1055_MOESM1_ESM.csv]

	hsa-miR-320a	hsa-miR-320b	hsa-miR-320c	hsa-miR-320d	hsa-miR-4429	group		hsa-miR-320a��	hsa-miR-320a����	hsa-miR-320b��	hsa-miR-320b����	hsa-miR-320c��	hsa-miR-320c����	hsa-miR-320d��	hsa-miR-320d����	hsa-miR-4429��	hsa-miR-4429����
TCGA-B0-5697-11A	8.23178927	2.321364468	0.30472013	0	0	normal		10.7929425	8.23178927	3.943241159	2.321364468	0.598050713	0.30472013	0.598050713	0	0	0
TCGA-CZ-5458-11A	8.743319579	1.801823343	0.196948165	0.196948165	0	normal		8.589069323	8.743319579	1.884054342	1.801823343	0.315735472	0.196948165	0.794053145	0.196948165	0	0
TCGA-CZ-5454-11A	8.883942198	2.297063139	0.355706427	0.355706427	0	normal		8.452685337	8.883942198	2.165375591	2.297063139	0.82751745	0.355706427	0	0.355706427	0	0
TCGA-CJ-5672-11A	8.569701733	1.570858282	0.357884138	0	0	normal		8.652068601	8.569701733	2.087211281	1.570858282	0	0.357884138	0	0	0	0
TCGA-B0-5699-11A	8.178419908	1.691593569	0	0.491061898	0	normal		8.743617496	8.178419908	2.028388804	1.691593569	0.692336134	0	0.269391082	0.491061898	0	0
TCGA-CZ-5453-11A	8.899792808	2.211668891	0.640422879	0.355459495	0	normal		9.25575221	8.899792808	2.829130671	2.211668891	0	0.640422879	1.01274243	0.355459495	0	0
TCGA-CZ-5467-11A	8.935338018	1.404768544	0.350072863	0.350072863	0	normal		9.353547182	8.935338018	1.790209444	1.404768544	0.495464927	0.350072863	0	0.350072863	0	0
TCGA-CZ-5451-11A	7.932590129	1.316208895	0.511716985	0	0	normal		9.876390156	7.932590129	2.22396122	1.316208895	0.837379775	0.511716985	0.336017107	0	0	0
TCGA-B8-5549-11A	8.767126882	1.994245531	0.413121772	0.733899208	0	normal		9.331818292	8.767126882	2.385313132	1.994245531	0	0.413121772	0	0.733899208	0	0
TCGA-CW-5589-11A	8.066239088	1.665923451	0	0	0	normal		8.27753681	8.066239088	1.609322372	1.665923451	0	0	0	0	0	0
TCGA-CJ-5677-11A	8.566959146	2.04321605	0	0	0	normal		8.871936733	8.566959146	1.920356953	2.04321605	0	0	0	0	0	0
TCGA-CJ-5678-11A	8.613637181	1.683005592	0.706379368	0.395997232	0	normal		9.241372819	8.613637181	2.267437218	1.683005592	0	0.706379368	0	0.395997232	0	0
TCGA-CZ-5465-11A	8.662884911	1.867057876	0	0	0	normal		8.307738371	8.662884911	1.978577491	1.867057876	0.667400776	0	0	0	0	0
TCGA-B0-5705-11A	8.824065845	2.312922153	0.552798062	1.115911514	0	normal		9.789588527	8.824065845	3.426039677	2.312922153	0.638812493	0.552798062	0.876228919	1.115911514	0	0
TCGA-A3-3387-11A	7.656786725	0.750368108	0	0	0	normal		9.605253473	7.656786725	2.476384539	0.750368108	0	0	1.498764018	0	0	0
TCGA-CZ-5984-11A	8.71038608	1.155262209	0.690304447	0	0	normal		10.38944983	8.71038608	2.034862951	1.155262209	0.426752102	0.690304447	0.426752102	0	0	0
TCGA-CZ-5461-11A	8.748264563	1.054529695	0	0.442560318	0	normal		9.00331535	8.748264563	2.290879377	1.054529695	0.437182987	0	0.772237866	0.442560318	0	0
TCGA-CZ-4865-11A	9.196326177	2.297100713	0	0	0	normal		8.785121259	9.196326177	2.346221388	2.297100713	0	0	0	0	0	0
TCGA-B8-5552-11A	8.95624509	1.248122492	0.478142438	0.478142438	0	normal		9.091683966	8.95624509	1.880775238	1.248122492	0.740437155	0.478142438	0.740437155	0.478142438	0	0
TCGA-CZ-5987-11A	8.714967845	0.967110308	0	0.967110308	0	normal		7.406310258	8.714967845	2.168004458	0.967110308	0.414185336	0	0.699634692	0.967110308	0	0
TCGA-CZ-5456-11A	8.787682496	1.571419553	0	0	0	normal		6.048535132	8.787682496	1.779239546	1.571419553	0	0	0.571909758	0	0	0
TCGA-B8-4622-11A	8.223702629	0.58486247	0	0	0	normal		9.353428637	8.223702629	2.030391525	0.58486247	0.945268338	0	0.693347337	0	0	0
TCGA-CJ-5681-11A	7.627423827	1.559672904	0	0	0	normal		10.27419431	7.627423827	3.042459261	1.559672904	0.828307426	0	0.601284802	0	0	0
TCGA-B0-5712-11A	9.036252206	2.008358519	0	0	0	normal		9.223575804	9.036252206	2.65328661	2.008358519	0	0	1.269589764	0	0	0
TCGA-B8-4620-11A	8.444243798	1.607406545	0	0	0	normal		10.15806623	8.444243798	2.576644272	1.607406545	0.58164048	0	0	0	0	0
TCGA-CZ-5462-11A	8.876832528	1.132665014	0	0	0	normal		8.406149963	8.876832528	1.651104977	1.132665014	0	0	0	0	0	0
TCGA-CZ-5466-11A	8.750069836	2.056805811	0.364383049	0.655042188	0	normal		7.581016176	8.750069836	1.858075314	2.056805811	0.369263222	0.364383049	1.297757816	0.655042188	0	0
TCGA-CW-6090-11A	7.810061859	0	0	0	0	normal		8.248551581	7.810061859	0.786276006	0	0.568594476	0	0	0	0	0
TCGA-B0-4712-11A	9.095170855	1.751326601	0.336813517	0.336813517	0	normal		6.458316673	9.095170855	0.373717247	1.751326601	0.916141059	0.336813517	0	0.336813517	0	0
TCGA-CZ-5985-11A	8.276422696	1.07030139	0.632208645	0	0	normal		7.799895836	8.276422696	3.315186524	1.07030139	1.579971772	0.632208645	1.994384214	0	0	0
TCGA-CW-5584-11A	8.825137624	1.965565625	0	0	0	normal		8.226805371	8.825137624	2.039217371	1.965565625	0	0	0.758014012	0	0	0
TCGA-CZ-5457-11A	8.851742081	2.029112182	0.387532389	0	0	normal		6.278739139	8.851742081	0	2.029112182	0	0.387532389	0	0	0	0
TCGA-B8-4619-11A	8.311125031	0.971507135	0	0.310598386	0	normal		8.864511135	8.311125031	1.462111492	0.971507135	0.664517428	0	0.664517428	0.310598386	0	0
TCGA-CW-6087-11A	8.446264498	0.823319748	0	0	0	normal		9.555092535	8.446264498	2.347066346	0.823319748	0	0	0	0	0	0
TCGA-CW-5591-11A	8.30219876	1.134544935	0	0	0	normal		9.49361966	8.30219876	2.043267153	1.134544935	0	0	0	0	0	0
TCGA-CW-5581-11A	8.07769925	1.144463451	0	0	0	normal		9.00667901	8.07769925	2.983686267	1.144463451	0.492081858	0	0.492081858	0	0	0
TCGA-CZ-5452-11A	8.956368368	1.718784645	0.327251616	0.327251616	0	normal		8.592791068	8.956368368	0.954034719	1.718784645	0.342321483	0.327251616	0.181290868	0.327251616	0	0
TCGA-B0-5691-11A	8.542655239	1.453050257	0.430363428	0	0	normal		9.678220615	8.542655239	2.40839177	1.453050257	1.121103618	0.430363428	0.476859655	0	0	0
TCGA-CZ-5989-11A	9.05535484	1.894746766	0.380799255	0.380799255	0	normal		8.708727476	9.05535484	1.514929691	1.894746766	0	0.380799255	0.695355146	0.380799255	0	0
TCGA-CZ-5463-11A	9.118275357	2.439406119	0	0.317058581	0	normal		8.763503822	9.118275357	1.405242508	2.439406119	0.22015905	0	0.22015905	0.317058581	0	0
TCGA-CJ-5680-11A	9.345593222	2.11780806	0	0	0	normal		8.447444276	9.345593222	2.221591606	2.11780806	0	0	0.793117637	0	0	0
TCGA-CJ-5679-11A	8.682378994	2.651050772	0	1.040014977	0	normal		8.647505747	8.682378994	1.111418651	2.651050772	1.111418651	0	0	1.040014977	0	0
TCGA-A3-3358-11A	8.266788175	1.594423861	0.418592605	0.292092624	0	normal		9.703769291	8.266788175	2.088353982	1.594423861	0.80785442	0.418592605	0	0.292092624	0	0
TCGA-CZ-5470-11A	8.986319194	0.739445474	0	0	0	normal		9.243800591	8.986319194	2.989131013	0.739445474	0.993798973	0	0.993798973	0	0	0
TCGA-CZ-4863-11A	9.417460306	2.371665353	0	0.354293043	0	normal		8.244022738	9.417460306	1.417991817	2.371665353	0.779577436	0	0	0.354293043	0	0
TCGA-B2-5641-11A	8.364239274	1.587476369	0	0	0	normal		8.896326545	8.364239274	1.896452828	1.587476369	1.015149985	0	0	0	0	0
TCGA-CZ-5469-11A	9.148123911	2.35676443	0	0.198144596	0	normal		8.915152929	9.148123911	0.706108789	2.35676443	1.178106526	0	0.395829473	0.198144596	0	0
TCGA-B0-5709-11A	8.277903914	1.516963685	0	1.164306158	0	normal		8.984550101	8.277903914	1.31758598	1.516963685	0.625479045	0	0.183557655	1.164306158	0	0
TCGA-CZ-5988-11A	7.770435964	0.310829856	0	0	0	normal		8.940572498	7.770435964	1.517045852	0.310829856	1.517045852	0	0	0	0	0
TCGA-B2-5636-11A	8.340960072	1.083929516	0	0.457612151	0	normal		8.989670557	8.340960072	1.271746571	1.083929516	1.362726844	0	0.210602073	0.457612151	0	0
TCGA-CW-5580-11A	8.598155183	1.591279198	0.488137576	0.488137576	0	normal		8.741913593	8.598155183	1.465384732	1.591279198	0.911258996	0.488137576	0.526412413	0.488137576	0	0
TCGA-CW-6088-11A	8.606307647	2.056706638	0	0	0	normal		8.52480952	8.606307647	2.293286015	2.056706638	0	0	2.293286015	0	0	0
TCGA-B0-5690-11A	8.555108025	1.762881568	0	0	0	normal		7.672172484	8.555108025	1.537161111	1.762881568	0	0	0.787025761	0	0	0
TCGA-CW-5587-11A	8.30270008	2.007815512	0.324016759	0	0	normal		9.386747303	8.30270008	1.93593491	2.007815512	0.556839419	0.324016759	0	0	0	0
TCGA-B0-4700-11A	8.167198006	0.794522336	0	0	0	normal		8.874367625	8.167198006	1.519842791	0.794522336	0	0	0	0	0	0
TCGA-CJ-5689-11A	8.833432872	1.033492073	0	0	0	normal		7.426392092	8.833432872	1.933169232	1.033492073	0	0	0	0	0	0
TCGA-B0-5703-11A	8.805083624	2.235681726	0	0	0	normal		9.263196162	8.805083624	2.81917603	2.235681726	1.679316144	0	1.679316144	0	0	0
TCGA-CW-5585-11A	7.932816441	1.09569357	0.360971008	0	0	normal		8.174913757	7.932816441	1.747351305	1.09569357	0.668440495	0.360971008	0	0	0	0
TCGA-CZ-5982-11A	8.644854835	1.47062276	0	0.437529246	0	normal		10.83617303	8.644854835	2.974604199	1.47062276	1.716684989	0	1.099901783	0.437529246	0	0
TCGA-CJ-6030-11A	8.670036115	1.889210679	0	0	0	normal		9.580006209	8.670036115	1.853640816	1.889210679	1.032555097	0	1.032555097	0	0	0
TCGA-CZ-5455-11A	8.82220009	1.64963799	0	0	0	normal		8.916047719	8.82220009	2.279902405	1.64963799	0.514495987	0	0	0	0	0
TCGA-CJ-5676-11A	8.896116634	1.673057952	0.907320647	0	0	normal		7.800707879	8.896116634	2.254394495	1.673057952	0	0.907320647	0.621771045	0	0	0
TCGA-CZ-5986-11A	8.266633766	0.895188597	0	0.515940488	0	normal		9.176961211	8.266633766	2.138184708	0.895188597	0.620276726	0	0.441603522	0.515940488	0	0
TCGA-CZ-4864-11A	7.684733054	1.010978867	0.420537376	0	0	normal		9.256488676	7.684733054	2.155012804	1.010978867	0	0.420537376	1.619288574	0	0	0
TCGA-B0-5694-11A	8.297372137	0.81652926	0	0.81652926	0	normal		8.784573351	8.297372137	1.920175517	0.81652926	0	0	0	0.81652926	0	0
TCGA-B0-5711-11A	8.592553018	1.814143499	0.297218421	0.297218421	0	normal		10.2200206	8.592553018	2.762581627	1.814143499	0.760715743	0.297218421	0.760715743	0.297218421	0	0
TCGA-B0-5701-11A	9.086519612	1.497434556	0.448562697	0.79023906	0	normal		8.528167532	9.086519612	1.727451312	1.497434556	0.220456263	0.448562697	0	0.79023906	0	0
TCGA-B0-5696-11A	8.516385267	2.373336672	0	0	0	normal		9.247295425	8.516385267	2.470782044	2.373336672	1.306582479	0	0.452476303	0	0	0
TCGA-CZ-5468-11A	9.407976075	2.1835675	0.273094508	0.273094508	0	normal		8.36508035	9.407976075	1.565856935	2.1835675	0	0.273094508	0.725532643	0.273094508	0	0
TCGA-B0-5402-11A	8.696139362	2.234295907	0.693814767	0.693814767	0	normal		9.275576503	8.696139362	1.459638827	2.234295907	0.663084979	0.693814767	1.297873417	0.693814767	0	0
TCGA-B0-5706-11A	8.596154907	1.864330382	0.491910547	0.491910547	0	normal		9.364287553	8.596154907	2.73271464	1.864330382	0	0.491910547	1.325317905	0.491910547	0	0
TCGA-BP-4342-01A	10.7929425	3.943241159	0.598050713	0.598050713	0	cancer		9.454340815		2.513795675		0.446151399		0.78642992		0
TCGA-A3-3387-01A	8.589069323	1.884054342	0.315735472	0.794053145	0	cancer		8.392397576		2.659412448		0		0		0
TCGA-DV-5569-01A	8.452685337	2.165375591	0.82751745	0	0	cancer		8.453773806		2.303689582		0		0		0
TCGA-B8-4620-01A	8.652068601	2.087211281	0	0	0	cancer		9.787160654		2.810224884		0.808790308		0		0
TCGA-BP-4769-01A	8.743617496	2.028388804	0.692336134	0.269391082	0	cancer		7.072309582		1.500900184		0.42534382		0.319483253		0
TCGA-CJ-4907-01A	9.25575221	2.829130671	0	1.01274243	0	cancer		5.643831736		0.717577946		0		0.400401851		0
TCGA-BP-4790-01A	9.353547182	1.790209444	0.495464927	0	0	cancer		9.079396422		1.981379591		1.469481236		0.557574778		0
TCGA-BP-4977-01A	9.876390156	2.22396122	0.837379775	0.336017107	0	cancer		8.657477739		0.976917876		1.294184897		1.294184897		0
TCGA-B0-5080-01A	9.331818292	2.385313132	0	0	0	cancer		8.922910408		1.621769639		0.374943758		0.91866635		0
TCGA-B0-4838-01A	8.27753681	1.609322372	0	0	0	cancer		9.247624601		2.151297407		1.023383823		1.023383823		0
TCGA-BP-5184-01A	8.871936733	1.920356953	0	0	0	cancer		8.983690852		3.413704555		0.471211397		0		0
TCGA-BP-5191-01A	9.241372819	2.267437218	0	0	0	cancer		9.263373568		1.051136796		0.342600256		0.851296101		0
TCGA-CZ-4862-01A	8.307738371	1.978577491	0.667400776	0	0	cancer		7.76820891		1.472907782		0		1.046480583		0
TCGA-BP-4758-01A	9.789588527	3.426039677	0.638812493	0.876228919	0	cancer		9.210630548		2.620621129		1.083789991		0.417789339		0
TCGA-BP-4167-01A	9.605253473	2.476384539	0	1.498764018	0	cancer		8.246866667		1.78479333		0.574477456		0		0
TCGA-BP-4968-01A	10.38944983	2.034862951	0.426752102	0.426752102	0	cancer		8.858685502		1.596951358		1.00900097		0		0
TCGA-CZ-4856-01A	9.00331535	2.290879377	0.437182987	0.772237866	0	cancer		8.955879143		1.612702572		0.937174121		0.937174121		0
TCGA-BP-4176-01A	8.785121259	2.346221388	0	0	0	cancer		9.003850704		1.620288927		0		0		0
TCGA-CJ-4634-01A	9.091683966	1.880775238	0.740437155	0.740437155	0	cancer		10.06449175		2.206364409		1.196046726		0.331386493		0
TCGA-A3-3378-01A	7.406310258	2.168004458	0.414185336	0.699634692	0	cancer		9.021374459		0.645001581		0		0		0
TCGA-A3-3365-01A	6.048535132	1.779239546	0	0.571909758	0	cancer		9.586827256		3.509101035		0.83098379		0.603373536		0
TCGA-B4-5834-01A	9.353428637	2.030391525	0.945268338	0.693347337	0	cancer		8.513411546		2.310655966		0		0.99296561		0
TCGA-CJ-4876-01A	10.27419431	3.042459261	0.828307426	0.601284802	0	cancer		8.199901239		0.914822425		0		0		0
TCGA-DV-5566-01A	9.223575804	2.65328661	0	1.269589764	0	cancer		7.458050097		1.505762402		0.052646123		0.322939358		0
TCGA-BP-4962-01A	10.15806623	2.576644272	0.58164048	0	0	cancer		9.009596631		2.597486123		0.298247734		0.545277489		0
TCGA-CZ-4866-01A	8.406149963	1.651104977	0	0	0	cancer		9.62367103		2.67651882		0		0		0
TCGA-BP-4177-01A	7.581016176	1.858075314	0.369263222	1.297757816	0	cancer		11.35327308		4.156739451		1.659235918		1.447205714		0
TCGA-B8-A54F-01A	8.248551581	0.786276006	0.568594476	0	0	cancer		9.382884298		2.783334486		0.506211944		1.633002407		0
TCGA-BP-4986-01A	6.458316673	0.373717247	0.916141059	0	0	cancer		9.417778811		2.295403304		0.700817877		0.700817877		0
TCGA-A3-3346-01A	7.799895836	3.315186524	1.579971772	1.994384214	0	cancer		9.326624591		1.756511383		0		0.673285045		0
TCGA-CJ-4643-01A	8.226805371	2.039217371	0	0.758014012	0	cancer		10.05470674		4.241448651		0		1.695707917		0
TCGA-B8-4619-01A	6.278739139	0	0	0	0	cancer		10.16760545		2.812292434		0.363851745		0		0
TCGA-BP-5007-01A	8.864511135	1.462111492	0.664517428	0.664517428	0	cancer		9.654963531		1.917657069		1.512004333		0		0
TCGA-B8-5164-01A	9.555092535	2.347066346	0	0	0	cancer		8.810526114		2.252351165		0.809757687		0.460961638		0
TCGA-B0-5097-01A	9.49361966	2.043267153	0	0	0	cancer		9.523134836		2.974813235		1.133111051		1.480249092		0
TCGA-B0-4703-01A	9.00667901	2.983686267	0.492081858	0.492081858	0	cancer		10.07617566		3.012974252		1.123475502		0		0
TCGA-BP-4173-01A	8.592791068	0.954034719	0.342321483	0.181290868	0	cancer		9.411917008		2.942312561		0.382864209		1.147771022		0
TCGA-BP-4330-01A	9.678220615	2.40839177	1.121103618	0.476859655	0	cancer		10.1834368		2.900281208		0.582424011		1.317355592		0
TCGA-BP-4327-01A	8.708727476	1.514929691	0	0.695355146	0	cancer		8.280873402		2.699739508		0.631974993		0		0
TCGA-DV-A4W0-05A	8.763503822	1.405242508	0.22015905	0.22015905	0	cancer		8.829180675		2.180691475		0.589586135		1.006930624		0
TCGA-BP-4325-01A	8.447444276	2.221591606	0	0.793117637	0	cancer		9.559308635		2.459487489		0.716234131		0		0
TCGA-CJ-6031-01A	8.647505747	1.111418651	1.111418651	0	0	cancer		8.109408783		0.534947074		0		0		0
TCGA-CZ-5989-01A	9.703769291	2.088353982	0.80785442	0	0	cancer		8.70362565		1.698298502		0.642743154		1.698298502		0
TCGA-BP-4337-01A	9.243800591	2.989131013	0.993798973	0.993798973	0	cancer		8.763927179		2.049496598		0		0		0
TCGA-A3-A6NJ-01A	8.244022738	1.417991817	0.779577436	0	0	cancer		8.634989625		2.652445881		1.138594313		0.783246259		0
TCGA-CJ-5671-01A	8.896326545	1.896452828	1.015149985	0	0	cancer		9.337939235		1.928760674		1.265220836		0.952900095		0.553734032
TCGA-CJ-6032-01A	8.915152929	0.706108789	1.178106526	0.395829473	0	cancer		7.913186016		0.358112647		0.358112647		0		0
TCGA-BP-4804-01A	8.984550101	1.31758598	0.625479045	0.183557655	0	cancer		9.363031173		2.420692317		0.697809397		1.519099014		0
TCGA-CJ-4891-01A	8.940572498	1.517045852	1.517045852	0	0	cancer		9.696792106		2.037203324		0		0.696793308		0
TCGA-BP-4981-01A	8.989670557	1.271746571	1.362726844	0.210602073	0	cancer		9.042884645		3.146888322		1.362602299		1.630086235		0
TCGA-DV-A4VX-01A	8.741913593	1.465384732	0.911258996	0.526412413	0	cancer		7.154482388		1.894304994		0.384831746		0.921815236		0
TCGA-CJ-4903-01A	8.52480952	2.293286015	0	2.293286015	0	cancer		9.223665142		2.763428147		0.974538857		0.568037944		0
TCGA-A3-3311-01A	7.672172484	1.537161111	0	0.787025761	0	cancer		7.585570934		1.455428493		0		0		0
TCGA-B4-5844-01A	9.386747303	1.93593491	0.556839419	0	0	cancer		8.717745198		0.893796313		0		0		0
TCGA-B4-5832-01A	8.874367625	1.519842791	0	0	0	cancer		7.787051216		0.79250973		0.79250973		0.315018957		0
TCGA-A3-3326-01A	7.426392092	1.933169232	0	0	0	cancer		9.649711289		2.558705765		0		0.574517177		0
TCGA-CJ-4869-01A	9.263196162	2.81917603	1.679316144	1.679316144	0	cancer		8.546939646		1.310459371		1.310459371		1.211472038		0
TCGA-CZ-4864-01A	8.174913757	1.747351305	0.668440495	0	0	cancer		6.747022557		0.521624182		0.28890187		0		0
TCGA-BP-4988-01A	10.83617303	2.974604199	1.716684989	1.099901783	0	cancer		8.838340348		2.202804792		0.649855467		0.649855467		0
TCGA-B8-5163-01A	9.580006209	1.853640816	1.032555097	1.032555097	0	cancer		8.636289093		2.286993484		0		0.636302117		0
TCGA-B0-4819-01A	8.916047719	2.279902405	0.514495987	0	0	cancer		8.671113102		1.926180124		0.641633883		1.422386413		0
TCGA-CJ-4637-01A	7.800707879	2.254394495	0	0.621771045	0	cancer		10.00174646		2.98810713		0		0.86060769		0
TCGA-B8-5552-01B	9.176961211	2.138184708	0.620276726	0.441603522	0	cancer		9.079850179		2.414687603		0.751897279		0.542014319		0
TCGA-BP-4763-01A	9.256488676	2.155012804	0	1.619288574	0	cancer		8.214460838		1.72280174		1.1907814		0		0
TCGA-B0-5092-01A	8.784573351	1.920175517	0	0	0	cancer		10.22545948		2.663930232		1.128377215		1.128377215		0
TCGA-B0-5709-01A	10.2200206	2.762581627	0.760715743	0.760715743	0	cancer		8.249882217		1.093729855		0		0		0
TCGA-B4-5378-01A	8.528167532	1.727451312	0.220456263	0	0	cancer		9.551325202		3.532447631		0		0.697619046		0
TCGA-G6-A8L6-01A	9.247295425	2.470782044	1.306582479	0.452476303	0	cancer		8.209370706		0		0		0		0
TCGA-AK-3430-01A	8.36508035	1.565856935	0	0.725532643	0	cancer		9.425653438		1.608750588		1.24280613		0.751285462		0
TCGA-BP-4975-01A	9.275576503	1.459638827	0.663084979	1.297873417	0	cancer		9.569127946		1.610708093		0.752467731		0.424745838		0
TCGA-CJ-4908-01A	9.364287553	2.73271464	0	1.325317905	0	cancer		8.932267601		1.90491217		0.817592152		0.937309737		0
TCGA-BP-4159-01A	9.454340815	2.513795675	0.446151399	0.78642992	0	cancer		9.380378607		2.996455637		0		0.828304176		0
TCGA-B2-4102-01A	8.392397576	2.659412448	0	0	0	cancer		9.095708714		3.335361769		1.330897953		0.589952319		0
TCGA-B0-4688-01A	8.453773806	2.303689582	0	0	0	cancer		8.151844654		0.741225348		0.741225348		0		0
TCGA-EU-5907-01A	9.787160654	2.810224884	0.808790308	0	0	cancer		10.43136124		2.912677262		0.587191185		0		0
TCGA-A3-3372-01A	7.072309582	1.500900184	0.42534382	0.319483253	0	cancer		8.622063193		1.668898823		0.904493347		0.521999487		0
TCGA-AK-3443-01A	5.643831736	0.717577946	0	0.400401851	0	cancer		8.943555603		1.892402295		0		0.472491931		0
TCGA-A3-A8OW-01A	9.079396422	1.981379591	1.469481236	0.557574778	0	cancer		8.42529349		2.064747679		0		0		0
TCGA-CW-5580-01A	8.657477739	0.976917876	1.294184897	1.294184897	0	cancer		8.150699439		2.703905456		0.696458161		1.155251197		0
TCGA-BP-4992-01A	8.922910408	1.621769639	0.374943758	0.91866635	0	cancer		9.766028147		3.260068575		1.021219592		0.42568595		0
TCGA-CJ-5683-01A	9.247624601	2.151297407	1.023383823	1.023383823	0	cancer		7.316893231		2.894668394		0.580273825		0		0
TCGA-B0-4814-01A	8.983690852	3.413704555	0.471211397	0	0	cancer		8.39846816		2.226435777		0.609453345		0		0
TCGA-B4-5836-01A	9.263373568	1.051136796	0.342600256	0.851296101	0	cancer		9.425355373		1.870657076		1.044601153		0		0
TCGA-CZ-5459-01A	7.76820891	1.472907782	0	1.046480583	0	cancer		8.516363771		2.710361891		1.369742852		0.841669658		0
TCGA-B2-5635-01B	9.210630548	2.620621129	1.083789991	0.417789339	0	cancer		9.25987543		2.523752379		0.337917707		0.337917707		0
TCGA-BP-4162-01A	8.246866667	1.78479333	0.574477456	0	0	cancer		7.503254159		0.532670046		0		0.532670046		0
TCGA-BP-4963-01A	8.858685502	1.596951358	1.00900097	0	0	cancer		9.063807862		3.720668531		0.714786221		0.714786221		0
TCGA-DV-5573-01A	8.955879143	1.612702572	0.937174121	0.937174121	0	cancer		8.662372205		1.69011042		0.638494649		0.638494649		0
TCGA-BP-4341-01A	9.003850704	1.620288927	0	0	0	cancer		9.690731369		2.699254002		0.384336106		0.937929638		0
TCGA-B0-4837-01A	10.06449175	2.206364409	1.196046726	0.331386493	0	cancer		9.268393929		2.776052387		0.981822703		0.572870271		0
TCGA-B0-5697-01A	9.021374459	0.645001581	0	0	0	cancer		8.67544601		1.252512546		0.635080125		0		0
TCGA-BP-5185-01A	9.586827256	3.509101035	0.83098379	0.603373536	0	cancer		8.20561926		2.916984651		0		0		0
TCGA-B4-5835-01A	8.513411546	2.310655966	0	0.99296561	0	cancer		7.186158097		0.953163157		0.20916511		0.553907002		0
TCGA-CJ-4888-01A	8.199901239	0.914822425	0	0	0	cancer		8.445152332		1.08234153		0.640375677		0.640375677		0
TCGA-AK-3465-01A	7.458050097	1.505762402	0.052646123	0.322939358	0	cancer		9.374732835		1.97849256		1.121894017		0		0
TCGA-B0-4836-01A	9.009596631	2.597486123	0.298247734	0.545277489	0	cancer		8.945232043		1.444418999		0.895896641		0.895896641		0
TCGA-B0-4694-01A	9.62367103	2.67651882	0	0	0	cancer		7.360216808		0.878208586		0.271016237		0		0
TCGA-CZ-4858-01A	11.35327308	4.156739451	1.659235918	1.447205714	0	cancer		8.481631742		1.291888179		0.840025676		0.178466072		0
TCGA-CZ-5452-01A	9.382884298	2.783334486	0.506211944	1.633002407	0	cancer		10.30624693		2.817275741		1.803424205		0		0
TCGA-B0-4810-01A	9.417778811	2.295403304	0.700817877	0.700817877	0	cancer		7.784502164		1.712756878		0		0.372378248		0
TCGA-CZ-5458-01A	9.326624591	1.756511383	0	0.673285045	0	cancer		6.871594321		0.655123727		0		0		0
TCGA-B0-4696-01A	10.05470674	4.241448651	0	1.695707917	0	cancer		8.963732353		1.104862644		0		1.104862644		0
TCGA-BP-4989-01A	10.16760545	2.812292434	0.363851745	0	0	cancer		7.923469597		0		0.987554444		0		0
TCGA-EU-5904-01A	9.654963531	1.917657069	1.512004333	0	0	cancer		9.054646362		1.815679529		0.588853487		0.588853487		0
TCGA-B0-4849-01A	8.810526114	2.252351165	0.809757687	0.460961638	0	cancer		8.820077408		1.940739955		0.522832144		0.284972454		0
TCGA-AK-3454-01A	9.523134836	2.974813235	1.133111051	1.480249092	0	cancer		8.634981634		1.571856863		0		0.47982449		0
TCGA-B8-5162-01A	10.07617566	3.012974252	1.123475502	0	0	cancer		8.529494914		2.20706197		0.538207374		0		0
TCGA-CW-5587-01A	9.411917008	2.942312561	0.382864209	1.147771022	0	cancer		8.611295759		1.90988291		0.940551668		0.689604219		0
TCGA-B0-5095-01A	10.1834368	2.900281208	0.582424011	1.317355592	0	cancer		7.066788147		1.585431781		0.58519716		0		0
TCGA-BP-4174-01A	8.280873402	2.699739508	0.631974993	0	0	cancer		5.916174841		0.952508021		0		0.553475521		0
TCGA-CZ-5985-01A	8.829180675	2.180691475	0.589586135	1.006930624	0	cancer		9.300310119		2.25534573		0.425604319		0.599034941		0
TCGA-BP-4353-01A	9.559308635	2.459487489	0.716234131	0	0	cancer		9.976407094		3.000908071		0.663347352		0.663347352		0
TCGA-CZ-5465-01A	8.109408783	0.534947074	0	0	0	cancer		5.063656005		0		0		0		0
TCGA-BP-5199-01A	8.70362565	1.698298502	0.642743154	1.698298502	0	cancer		10.11428356		2.86536617		1.33205023		1.451225357		0
TCGA-CJ-4644-01A	8.763927179	2.049496598	0	0	0	cancer		9.366796357		1.922887817		0.904921031		0.431865751		0
TCGA-B0-4821-01A	8.634989625	2.652445881	1.138594313	0.783246259	0	cancer		9.108850349		1.500526742		0		0		0
TCGA-CW-5588-01A	9.337939235	1.928760674	1.265220836	0.952900095	0.553734032	cancer		8.999355295		1.926494785		0.552754788		0		0
TCGA-B8-4621-01A	7.913186016	0.358112647	0.358112647	0	0	cancer		9.951121282		2.675361151		0.65744245		0.65744245		0
TCGA-B0-4843-01A	9.363031173	2.420692317	0.697809397	1.519099014	0	cancer		9.419374133		2.051014951		0.636746643		0.244814009		0
TCGA-B0-5116-01A	9.696792106	2.037203324	0	0.696793308	0	cancer		8.3790362		1.044147179		0		0.614544013		0
TCGA-B0-4690-01A	9.042884645	3.146888322	1.362602299	1.630086235	0	cancer		9.516689946		3.066975035		0.901689067		0.901689067		0
TCGA-A3-3323-01A	7.154482388	1.894304994	0.384831746	0.921815236	0	cancer		10.41793092		3.585432863		0.720093683		0		0
TCGA-CJ-5678-01A	9.223665142	2.763428147	0.974538857	0.568037944	0	cancer		9.856846378		2.874496594		0.70783132		0		0
TCGA-AK-3436-01A	7.585570934	1.455428493	0	0	0	cancer		10.114719		2.678303169		1.05672571		0		0
TCGA-B0-5690-01A	8.717745198	0.893796313	0	0	0	cancer		9.906241094		3.1236705		1.475407118		1.475407118		0
TCGA-B8-A54I-01A	7.787051216	0.79250973	0.79250973	0.315018957	0	cancer		9.247507172		1.578124296		0.956539205		0.143415624		0
TCGA-B0-5121-01A	9.649711289	2.558705765	0	0.574517177	0	cancer		8.552757562		2.813723123		1.141559005		1.49020556		0
TCGA-A3-A6NI-01A	8.546939646	1.310459371	1.310459371	1.211472038	0	cancer		8.573578701		1.829646635		0.712485731		0.969335081		0
TCGA-A3-3382-01A	6.747022557	0.521624182	0.28890187	0	0	cancer		9.290886462		2.228107247		1.306889818		0		0
TCGA-B0-4706-01A	8.838340348	2.202804792	0.649855467	0.649855467	0	cancer		7.410324041		0.558576225		0.211143058		0		0
TCGA-CJ-5672-01A	8.636289093	2.286993484	0	0.636302117	0	cancer		7.779094827		0.86798579		0		0		0
TCGA-CZ-4853-01A	8.671113102	1.926180124	0.641633883	1.422386413	0	cancer		7.589292078		1.195946602		0.331349801		0.331349801		0
TCGA-A3-3367-01A	10.00174646	2.98810713	0	0.86060769	0	cancer		10.0099621		2.343564449		0.594017234		0.594017234		0
TCGA-B0-5699-01A	9.079850179	2.414687603	0.751897279	0.542014319	0	cancer		9.989376696		3.81601647		0		1.29502472		0
TCGA-A3-3383-01A	8.214460838	1.72280174	1.1907814	0	0	cancer		8.297784544		0		0		0		0
TCGA-BP-5010-01A	10.22545948	2.663930232	1.128377215	1.128377215	0	cancer		9.588547672		3.404575101		0.661007999		0.661007999		0
TCGA-B0-5117-01A	8.249882217	1.093729855	0	0	0	cancer		8.527679364		2.456395093		1.085498761		0.642521368		0.642521368
TCGA-BP-5183-01A	9.551325202	3.532447631	0	0.697619046	0	cancer		9.964718273		2.506964931		0		0.832448533		0
TCGA-CZ-5988-01A	8.209370706	0	0	0	0	cancer		7.922880362		1.555961889		0.281655525		0.281655525		0
TCGA-CJ-6028-01A	9.425653438	1.608750588	1.24280613	0.751285462	0	cancer		8.112332433		1.778829685		0.313998063		0.313998063		0
TCGA-BP-4351-01A	9.569127946	1.610708093	0.752467731	0.424745838	0	cancer		8.421845174		0		0		0.767359874		0
TCGA-B0-5705-01A	8.932267601	1.90491217	0.817592152	0.937309737	0	cancer		8.629067396		2.412924298		0.518588515		1.200164073		0
TCGA-B8-5158-01A	9.380378607	2.996455637	0	0.828304176	0	cancer		8.08682297		1.323942422		0.586081598		0		0
TCGA-B0-5099-01A	9.095708714	3.335361769	1.330897953	0.589952319	0	cancer		9.433284311		1.707935543		0.682137277		0.203049517		0
TCGA-B0-5094-01A	8.151844654	0.741225348	0.741225348	0	0	cancer		8.963308739		1.353732044		0.698031738		0		0
TCGA-B0-4945-01A	10.43136124	2.912677262	0.587191185	0	0	cancer		9.085268505		2.987895828		0.429383508		1.622905994		0
TCGA-B0-5695-01A	8.622063193	1.668898823	0.904493347	0.521999487	0	cancer		9.962987047		1.986378531		0.884717473		1.182441234		0
TCGA-CJ-6030-01A	8.943555603	1.892402295	0	0.472491931	0	cancer		9.219212943		2.227840866		0.796485623		0		0
TCGA-CJ-4920-01A	8.42529349	2.064747679	0	0	0	cancer		9.517576275		1.466376013		0.7533615		0.134824182		0
TCGA-AK-3444-01A	8.150699439	2.703905456	0.696458161	1.155251197	0	cancer		6.905498697		0.761481024		0.430408392		0		0
TCGA-CW-5581-01A	9.766028147	3.260068575	1.021219592	0.42568595	0	cancer		8.480970182		1.831544491		0		0		0
TCGA-BP-5169-01A	7.316893231	2.894668394	0.580273825	0	0	cancer		9.161199641		2.262831212		0		1.060407839		0
TCGA-BP-4161-01A	8.39846816	2.226435777	0.609453345	0	0	cancer		8.135513831		0.981596963		0.314595606		0		0
TCGA-B0-4700-01A	9.425355373	1.870657076	1.044601153	0	0	cancer		9.654836093		1.97029487		0.830467899		0.474182657		0
TCGA-CJ-4918-01A	8.516363771	2.710361891	1.369742852	0.841669658	0	cancer		9.417277465		2.78206085		0		1.176096137		0
TCGA-B0-5692-01A	9.25987543	2.523752379	0.337917707	0.337917707	0	cancer		10.16381764		2.549404755		0		0		0
TCGA-B2-4099-01A	7.503254159	0.532670046	0	0.532670046	0	cancer		8.589425402		0.840373799		0		0		0
TCGA-CJ-4638-01A	9.063807862	3.720668531	0.714786221	0.714786221	0	cancer		7.355600214		0.936956357		0.936956357		0.543240482		0
TCGA-CJ-4902-01A	8.662372205	1.69011042	0.638494649	0.638494649	0	cancer		9.584981744		2.07920537		0.441925357		0		0
TCGA-AK-3431-01A	9.690731369	2.699254002	0.384336106	0.937929638	0	cancer		8.866163229		2.119392036		0.739002972		0		0
TCGA-B0-4847-01A	9.268393929	2.776052387	0.981822703	0.572870271	0	cancer		9.695452165		2.375903538		0		0		0
TCGA-CZ-5451-01A	8.67544601	1.252512546	0.635080125	0	0	cancer		9.154093411		3.037839559		0.783465036		0		0
TCGA-CJ-4641-01A	8.20561926	2.916984651	0	0	0	cancer		8.845536423		2.299597228		0.986083948		0.575699579		0
TCGA-CZ-5453-01A	7.186158097	0.953163157	0.20916511	0.553907002	0	cancer		9.611824004		2.448626919		0		0.639111741		0
TCGA-BP-5174-01A	8.445152332	1.08234153	0.640375677	0.640375677	0	cancer		10.04254962		2.64927676		0.76819449		0.76819449		0
TCGA-CJ-4899-01A	9.374732835	1.97849256	1.121894017	0	0	cancer		8.762116655		2.107973702		0		0		0
TCGA-A3-A8OV-01A	8.945232043	1.444418999	0.895896641	0.895896641	0	cancer		8.962905957		1.952459191		0.564025927		0		0
TCGA-B2-3923-01A	7.360216808	0.878208586	0.271016237	0	0	cancer		8.928454013		2.940695422		0.503209293		0.875565412		0
TCGA-A3-A8OX-01A	8.481631742	1.291888179	0.840025676	0.178466072	0	cancer		9.186149802		2.342619881		0.346511038		1.237202693		0
TCGA-MW-A4EC-01A	10.30624693	2.817275741	1.803424205	0	0	cancer		9.77797539		2.156824378		0		0		0
TCGA-A3-3313-01A	7.784502164	1.712756878	0	0.372378248	0	cancer		10.24915067		2.829993822		1.077952548		1.414978167		0
TCGA-B0-4834-01A	6.871594321	0.655123727	0	0	0	cancer		9.252655792		0.665004301		1.74083778		0		0
TCGA-BP-5168-01A	8.963732353	1.104862644	0	1.104862644	0	cancer		9.450806622		1.819819393		0.50764548		0.50764548		0
TCGA-BP-4994-01A	7.923469597	0	0.987554444	0	0	cancer		10.24413762		2.40938822		1.158427516		0.69248969		0
TCGA-BP-4965-01A	9.054646362	1.815679529	0.588853487	0.588853487	0	cancer		8.48870807		2.715969346		0		0.514488917		0
TCGA-CW-6088-01A	8.820077408	1.940739955	0.522832144	0.284972454	0	cancer		9.321266048		3.239464492		0.821853865		0.821853865		0
TCGA-BP-5196-01A	8.634981634	1.571856863	0	0.47982449	0	cancer		8.323757142		1.766191872		0.56589933		0.56589933		0
TCGA-CZ-5468-01A	8.529494914	2.20706197	0.538207374	0	0	cancer		8.580950439		1.061498344		0.786372204		0		0
TCGA-BP-5176-01A	8.611295759	1.90988291	0.940551668	0.689604219	0	cancer		9.142475		2.333752024		0.854577397		0		0
TCGA-A3-3351-01A	7.066788147	1.585431781	0.58519716	0	0	cancer		8.398040764		1.051311539		1.226827244		0.181486794		0
TCGA-A3-3363-01A	5.916174841	0.952508021	0	0.553475521	0	cancer		8.762174578		1.824030129		0.885102629		0.190487177		0
TCGA-B0-5691-01A	9.300310119	2.25534573	0.425604319	0.599034941	0	cancer		9.174175204		2.752385303		1.481929208		0.780132009		0
TCGA-BP-4770-01A	9.976407094	3.000908071	0.663347352	0.663347352	0	cancer		9.96759591		2.717285547		0.763023121		0.431377988		0
TCGA-AK-3447-01A	5.063656005	0	0	0	0	cancer		7.933740715		2.171116816		0		0.663529528		0
TCGA-CW-5585-01A	10.11428356	2.86536617	1.33205023	1.451225357	0	cancer		9.037040472		2.10631448		0.412066096		0		0
TCGA-G6-A8L8-01A	9.366796357	1.922887817	0.904921031	0.431865751	0	cancer		9.023986275		2.210111708		0.931136885		1.492394679		0
TCGA-B0-5698-01A	9.108850349	1.500526742	0	0	0	cancer		8.963437192		0		1.167016163		0		0
TCGA-DV-5568-01A	8.999355295	1.926494785	0.552754788	0	0	cancer		9.62165541		1.38503835		1.619319567		0		0
TCGA-BP-5001-01A	9.951121282	2.675361151	0.65744245	0.65744245	0	cancer		4.971497663		0		0		0.553156005		0
TCGA-BP-4998-01A	9.419374133	2.051014951	0.636746643	0.244814009	0	cancer		9.318334314		2.294102535		1.561811964		0		0
TCGA-AK-3456-01A	8.3790362	1.044147179	0	0.614544013	0	cancer		8.697114392		2.175931085		0.665812965		0.665812965		0
TCGA-BP-4160-01A	9.516689946	3.066975035	0.901689067	0.901689067	0	cancer		9.91409436		3.459847448		1.322202758		2.170280822		0
TCGA-B0-5108-01A	10.41793092	3.585432863	0.720093683	0	0	cancer		8.864791436		2.866012616		0.677253845		0.677253845		0
TCGA-CZ-5464-01A	9.856846378	2.874496594	0.70783132	0	0	cancer		8.890933578		2.525123487		0		1.756217588		0
TCGA-B0-5106-01A	10.114719	2.678303169	1.05672571	0	0	cancer		7.674443335		2.166677208		0		0		0
TCGA-BP-4777-01A	9.906241094	3.1236705	1.475407118	1.475407118	0	cancer		6.949056477		0		0.499834154		0		0
TCGA-CJ-4875-01A	9.247507172	1.578124296	0.956539205	0.143415624	0	cancer		8.937036889		2.453741966		0.996525416		1.802388872		0
TCGA-BP-5170-01A	8.552757562	2.813723123	1.141559005	1.49020556	0	cancer		8.532412736		2.272977501		0		0		0
TCGA-AK-3460-01A	8.573578701	1.829646635	0.712485731	0.969335081	0	cancer		8.815324716		2.460040308		0		0		0
TCGA-CW-5583-01A	9.290886462	2.228107247	1.306889818	0	0	cancer		8.434814098		2.390213952		0		0		0
TCGA-6D-AA2E-01A	7.410324041	0.558576225	0.211143058	0	0	cancer		9.250883242		2.94048533		1.223631988		1.223631988		0
TCGA-AK-3451-01A	7.779094827	0.86798579	0	0	0	cancer		8.957572588		2.183967597		1.470931421		0.669633659		0
TCGA-B0-4816-01A	7.589292078	1.195946602	0.331349801	0.331349801	0	cancer		8.395035779		2.267241836		0.817872075		1.336630736		0
TCGA-CJ-4871-01A	10.0099621	2.343564449	0.594017234	0.594017234	0	cancer		9.248553163		1.874244171		0.977821359		0.31309722		0
TCGA-B0-5109-01A	9.989376696	3.81601647	0	1.29502472	0	cancer		7.773686839		1.386026216		0.343612486		0.853428036		0
TCGA-BP-4352-01A	8.297784544	0	0	0	0	cancer		9.582295899		2.162453688		0.430473694		0.761583995		0
TCGA-B0-5694-01A	9.588547672	3.404575101	0.661007999	0.661007999	0	cancer		10.13049104		2.825097894		0.293288076		0		0
TCGA-CZ-4859-01A	8.527679364	2.456395093	1.085498761	0.642521368	0.642521368	cancer		8.000645983		2.150358205		1.10210278		0.466991956		0
TCGA-CZ-5469-01A	9.964718273	2.506964931	0	0.832448533	0	cancer		9.10554676		2.885865217		0.472345315		0.660878431		0
TCGA-B0-4818-01A	7.922880362	1.555961889	0.281655525	0.281655525	0	cancer		8.167422195		1.446736872		0.427801379		1.025415116		0
TCGA-BP-4985-01A	8.112332433	1.778829685	0.313998063	0.313998063	0	cancer		8.092139356		2.200911392		0		0.59832423		0
TCGA-B8-5546-01A	8.421845174	0	0	0.767359874	0	cancer		8.611224241		1.668104144		0.672643484		0		0
TCGA-AK-3426-01A	8.629067396	2.412924298	0.518588515	1.200164073	0	cancer		9.601964264		2.900632094		0.465131319		1.098507146		0
TCGA-CZ-5462-01A	8.08682297	1.323942422	0.586081598	0	0	cancer		10.10061417		2.200567441		0		0		0
TCGA-BP-4982-01A	9.433284311	1.707935543	0.682137277	0.203049517	0	cancer		9.260058996		2.495024819		0		0		0
TCGA-BP-4760-01A	8.963308739	1.353732044	0.698031738	0	0	cancer		8.902798532		2.05045677		1.174373818		0		0
TCGA-BP-4332-01A	9.085268505	2.987895828	0.429383508	1.622905994	0	cancer		10.10064259		2.928998623		0		0.869458472		0
TCGA-B0-5084-01A	9.962987047	1.986378531	0.884717473	1.182441234	0	cancer		9.510154957		2.951349813		1.424213193		1.424213193		0
TCGA-CZ-5461-01A	9.219212943	2.227840866	0.796485623	0	0	cancer		9.84951565		2.201046941		0		0.53582006		0
TCGA-BP-4961-01A	9.517576275	1.466376013	0.7533615	0.134824182	0	cancer		8.524209024		1.499114694		0		0		0
TCGA-AK-3433-01A	6.905498697	0.761481024	0.430408392	0	0	cancer		8.660203101		1.254356396		0.759414942		0		0
TCGA-CZ-5986-01A	8.480970182	1.831544491	0	0	0	cancer		6.06352048		0.694253961		0.121162648		0		0
TCGA-BP-4766-01A	9.161199641	2.262831212	0	1.060407839	0	cancer		8.924695819		1.895195191		0.748401978		0		0
TCGA-B0-5696-01A	8.135513831	0.981596963	0.314595606	0	0	cancer		9.432281893		2.90666494		0		0.999870152		0
TCGA-BP-5008-01A	9.654836093	1.97029487	0.830467899	0.474182657	0	cancer		8.840978921		1.975667601		0.574198411		0		0
TCGA-BP-5187-01A	9.417277465	2.78206085	0	1.176096137	0	cancer		9.404935779		2.464610506		0.84607845		0		0
TCGA-DV-5574-01A	10.16381764	2.549404755	0	0	0	cancer		8.362371235		1.150360155		0		1.336064539		0
TCGA-B8-A54E-01A	8.589425402	0.840373799	0	0	0	cancer		9.073299609		2.505903121		0		0.604076069		0
TCGA-B8-4148-01A	7.355600214	0.936956357	0.936956357	0.543240482	0	cancer		8.303695193		2.64533898		0.85493798		1.595361866		0
TCGA-BP-4795-01A	9.584981744	2.07920537	0.441925357	0	0	cancer		8.41549177		1.852067174		0		0.45720763		0
TCGA-B0-4699-01A	8.866163229	2.119392036	0.739002972	0	0	cancer		9.778836183		3.673808082		1.745213664		0.556295992		0
TCGA-BP-4972-01A	9.695452165	2.375903538	0	0	0	cancer		7.850451938		1.90840636		1.150652279		0		0
TCGA-BP-4329-01A	9.154093411	3.037839559	0.783465036	0	0	cancer		7.607686948		2.810854157		0		1.089624923		0
TCGA-BP-4771-01A	8.845536423	2.299597228	0.986083948	0.575699579	0	cancer		9.840321792		2.770464574		0.662048686		0.662048686		0
TCGA-B8-5159-01A	9.611824004	2.448626919	0	0.639111741	0	cancer		8.095233638		2.008952939		0		0.383186142		0
TCGA-B0-5077-01A	10.04254962	2.64927676	0.76819449	0.76819449	0	cancer		10.33387836		3.130695177		0.896901885		0.364408824		0
TCGA-A3-3370-01A	8.762116655	2.107973702	0	0	0	cancer		8.749014707		1.663528617		0		0		0
TCGA-B0-4712-01A	8.962905957	1.952459191	0.564025927	0	0	cancer		9.177083037		2.137243159		0		0.510861686		0
TCGA-BP-4355-01A	8.928454013	2.940695422	0.503209293	0.875565412	0	cancer		10.13004285		2.216084482		0.230982571		0.430035791		0
TCGA-AK-3450-01A	9.186149802	2.342619881	0.346511038	1.237202693	0	cancer		8.888799629		2.232375259		0.944683813		0		0
TCGA-B0-5081-01A	9.77797539	2.156824378	0	0	0	cancer		8.953894933		1.471875211		0.916026377		0.172105989		0
TCGA-B0-4823-01A	10.24915067	2.829993822	1.077952548	1.414978167	0	cancer		9.702000549		1.012650907		0.593409231		0.593409231		0
TCGA-BP-4759-01A	9.252655792	0.665004301	1.74083778	0	0	cancer		9.625447544		2.094684013		0.553195334		0.952083776		0
TCGA-B4-5843-01A	9.450806622	1.819819393	0.50764548	0.50764548	0	cancer		8.592924933		2.039442346		0.390763422		0		0
TCGA-B0-4842-01A	10.24413762	2.40938822	1.158427516	0.69248969	0	cancer		9.334801952		1.892129083		0.746704885		0.746704885		0
TCGA-B0-4846-01A	8.48870807	2.715969346	0	0.514488917	0	cancer		7.618833072		2.929895883		0		1.013317179		0
TCGA-CZ-4861-01A	9.321266048	3.239464492	0.821853865	0.821853865	0	cancer		9.056534623		2.091023767		1.061315844		0		0
TCGA-CJ-4636-01A	8.323757142	1.766191872	0.56589933	0.56589933	0	cancer		9.869187799		4.034340572		1.19037339		0.891220851		0
TCGA-B0-5110-01A	8.580950439	1.061498344	0.786372204	0	0	cancer		8.412597176		1.784207038		0.267465085		0		0
TCGA-BP-5177-01A	9.142475	2.333752024	0.854577397	0	0	cancer		9.328870647		3.120150686		0.891400521		0.891400521		0
TCGA-CJ-4870-01A	8.398040764	1.051311539	1.226827244	0.181486794	0	cancer		9.36932374		2.30955486		0		0		0
TCGA-A3-A6NL-01A	8.762174578	1.824030129	0.885102629	0.190487177	0	cancer		9.358752083		1.405315495		0.730751237		0.730751237		0
TCGA-CJ-4904-01A	9.174175204	2.752385303	1.481929208	0.780132009	0	cancer		8.989970557		0.555682675		0.555682675		0		0
TCGA-CZ-4860-01A	9.96759591	2.717285547	0.763023121	0.431377988	0	cancer		9.071334424		2.219481425		0.414111713		0.998148556		0
TCGA-B0-4828-01A	7.933740715	2.171116816	0	0.663529528	0	cancer		8.388468757		1.63363673		0.336703851		0		0
TCGA-B0-5712-01A	9.037040472	2.10631448	0.412066096	0	0	cancer		9.758874688		1.642515361		0.510373585		0.886619598		0
TCGA-B0-4833-01A	9.023986275	2.210111708	0.931136885	1.492394679	0	cancer		9.707652689		2.66405065		0.570736871		0.978608606		0
TCGA-EU-5905-01A	8.963437192	0	1.167016163	0	0	cancer		9.258581582		1.122161805		0.477411039		0.477411039		0
TCGA-BP-5009-01A	9.62165541	1.38503835	1.619319567	0	0	cancer		8.211378449		2.195520207		0		0		0
TCGA-AK-3427-01A	4.971497663	0	0	0.553156005	0	cancer		8.854723327		2.559805281		0.511735199		0.888715588		0
TCGA-BP-4983-01A	9.318334314	2.294102535	1.561811964	0	0	cancer		8.6908262		2.269651397		0.628548718		1.064895954		0
TCGA-B0-4707-01A	8.697114392	2.175931085	0.665812965	0.665812965	0	cancer		9.207026955		2.553534747		1.200916099		0.721965803		0
TCGA-CJ-4893-01A	9.91409436	3.459847448	1.322202758	2.170280822	0	cancer		9.177407518		1.98037231		0		0		0
TCGA-AK-3429-01A	8.864791436	2.866012616	0.677253845	0.677253845	0	cancer		8.512237962		1.271466912		0		0.771492639		0
TCGA-BP-5202-01A	8.890933578	2.525123487	0	1.756217588	0	cancer		9.460369428		2.991690901		1.301009282		1.301009282		0
TCGA-BP-4164-01A	7.674443335	2.166677208	0	0	0	cancer		9.502641403		1.320918432		0.806633394		0		0
TCGA-BP-4340-01A	6.949056477	0	0.499834154	0	0	cancer		7.551066309		1.574928126		0.354496733		0.354496733		0
TCGA-B0-5713-01A	8.937036889	2.453741966	0.996525416	1.802388872	0	cancer		8.487898568		1.915680745		0.692609309		0		0
TCGA-B0-4714-01A	8.532412736	2.272977501	0	0	0	cancer		8.921588068		1.721978049		0		0		0
TCGA-CJ-5679-01A	8.815324716	2.460040308	0	0	0	cancer		9.948295646		2.890972504		0.544393391		1.248062361		0.544393391
TCGA-B0-4815-01A	8.434814098	2.390213952	0	0	0	cancer		9.578382459		2.207426867		0.92950849		0.92950849		0
TCGA-BP-4768-01A	9.250883242	2.94048533	1.223631988	1.223631988	0	cancer		9.432960073		1.881901069		1.480473496		0		0
TCGA-B2-5641-01A	8.957572588	2.183967597	1.470931421	0.669633659	0	cancer		8.633134245		1.427640497		0.460029557		0.644645417		0
TCGA-A3-3347-01A	8.395035779	2.267241836	0.817872075	1.336630736	0	cancer		9.836142648		1.922684628		1.163865156		0.948919252		0
TCGA-A3-A8CQ-01A	9.248553163	1.874244171	0.977821359	0.31309722	0	cancer		8.996570818		2.309744886		0.481087069		0.841241324		0
TCGA-A3-A6NN-01A	7.773686839	1.386026216	0.343612486	0.853428036	0	cancer		8.847579081		2.76470793		1.940695986		0.558905316		0.161291783
TCGA-CJ-4892-01A	9.582295899	2.162453688	0.430473694	0.761583995	0	cancer		9.766082924		2.642517209		0.488926268		0		0
TCGA-B8-A8YJ-01A	10.13049104	2.825097894	0.293288076	0	0	cancer		6.369593455		0.659323615		0.659323615		0		0
TCGA-A3-3308-01A	8.000645983	2.150358205	1.10210278	0.466991956	0	cancer		9.56701431		2.931095271		1.603617563		0		0
TCGA-B2-5633-01B	9.10554676	2.885865217	0.472345315	0.660878431	0	cancer		8.296124576		1.724160851		0		0		0
TCGA-CZ-5470-01A	8.167422195	1.446736872	0.427801379	1.025415116	0	cancer		9.64967766		1.66901996		0.787985698		0		0
TCGA-B0-4845-01A	8.092139356	2.200911392	0	0.59832423	0	cancer		8.199203653		1.102538546		0.490505439		0.094222555		0
TCGA-G6-A5PC-01A	8.611224241	1.668104144	0.672643484	0	0	cancer		8.760715627		1.943745455		0.396528886		0.396528886		0
TCGA-CJ-5676-01A	9.601964264	2.900632094	0.465131319	1.098507146	0	cancer		8.617551997		2.231423806		1.15833121		0		0
TCGA-BP-4801-01A	10.10061417	2.200567441	0	0	0	cancer		8.884358863		1.761390812		0		0.750973456		0
TCGA-CJ-4873-01A	9.260058996	2.495024819	0	0	0	cancer		9.611662315		2.31020108		0.731113712		0.731113712		0.411382856
TCGA-A3-3357-01A	8.902798532	2.05045677	1.174373818	0	0	cancer		8.841848887		2.697250281		0.882796407		0.507894072		0
TCGA-B0-5710-01A	10.10064259	2.928998623	0	0.869458472	0	cancer		9.721724692		2.431779121		1.30170177		0		0
TCGA-BP-4345-01A	9.510154957	2.951349813	1.424213193	1.424213193	0	cancer		8.853245726		1.310737389		0		0		0
TCGA-BP-4959-01A	9.84951565	2.201046941	0	0.53582006	0	cancer		9.479235247		2.944889922		0.504630561		0		0
TCGA-BP-5186-01A	8.524209024	1.499114694	0	0	0	cancer		8.580592763		1.915445944		0.944184531		0		0
TCGA-B0-4852-01A	8.660203101	1.254356396	0.759414942	0	0	cancer		8.507374283		2.039710795		0		0.830180672		0
TCGA-AK-3440-01A	6.06352048	0.694253961	0.121162648	0	0	cancer		9.55789005		2.911075069		0.626188658		0.626188658		0
TCGA-A3-A8OU-01A	8.924695819	1.895195191	0.748401978	0	0	cancer		9.260383224		3.371707027		0.531358003		0.918826609		0
TCGA-B8-4622-01A	9.432281893	2.90666494	0	0.999870152	0	cancer		9.067194302		2.06562194		0.759275166		0.636090478		0
TCGA-CZ-4865-01A	8.840978921	1.975667601	0.574198411	0	0	cancer		7.152267246		2.073884656		0		0		0
TCGA-CZ-5455-01A	9.404935779	2.464610506	0.84607845	0	0	cancer		8.935867711		1.303157077		0		0		0
TCGA-CJ-4900-01A	8.362371235	1.150360155	0	1.336064539	0	cancer		9.49378934		2.585666605		0		0.933287848		0
TCGA-B0-5400-01A	9.073299609	2.505903121	0	0.604076069	0	cancer		8.775290469		2.523978897		1.27828099		0		0
TCGA-BP-5180-01A	8.303695193	2.64533898	0.85493798	1.595361866	0	cancer		9.149812811		3.477670464		1.148474711		1.598359964		0.491184044
TCGA-CZ-4863-01A	8.41549177	1.852067174	0	0.45720763	0	cancer		8.864108166		1.423445324		0.742352071		0.418406943		0
TCGA-CJ-4901-01A	9.778836183	3.673808082	1.745213664	0.556295992	0	cancer		9.744528097		2.152019504		0.89617418		0.229249511		0
TCGA-A3-3317-01A	7.850451938	1.90840636	1.150652279	0	0	cancer		8.730708622		2.443932812		0		0.708814953		0
TCGA-A3-3380-01A	7.607686948	2.810854157	0	1.089624923	0	cancer		9.184443528		1.795600314		0		0		0
TCGA-BP-4787-01A	9.840321792	2.770464574	0.662048686	0.662048686	0	cancer		9.084993641		2.200232826		1.136527407		0.424849011		0
TCGA-A3-3324-01A	8.095233638	2.008952939	0	0.383186142	0	cancer		9.166160702		1.722858996		0.655557913		0.655557913		0
TCGA-B0-5100-01A	10.33387836	3.130695177	0.896901885	0.364408824	0	cancer		6.250485004		0.287804414		0.287804414		0		0
TCGA-BP-5175-01A	8.749014707	1.663528617	0	0	0	cancer		9.022753624		1.332250208		1.008606642		0		0
TCGA-BP-4775-01A	9.177083037	2.137243159	0	0.510861686	0	cancer		9.301114537		2.569148363		0.534658284		1.482536483		0
TCGA-B0-5088-01A	10.13004285	2.216084482	0.230982571	0.430035791	0	cancer		9.201688434		2.223611602		0		0		0
TCGA-BP-5194-01A	8.888799629	2.232375259	0.944683813	0	0	cancer		9.569674041		3.468683533		0.781855706		1.659021222		0
TCGA-B8-A7U6-01A	8.953894933	1.471875211	0.916026377	0.172105989	0	cancer		9.366548437		2.138821348		0.888308792		0		0
TCGA-B8-5165-01A	9.702000549	1.012650907	0.593409231	0.593409231	0	cancer		8.683545234		1.623873883		0.874054087		0.874054087		0
TCGA-CJ-4894-01A	9.625447544	2.094684013	0.553195334	0.952083776	0	cancer		9.264270984		2.901960668		0.816964993		0.46555452		0
TCGA-B0-4698-01A	8.592924933	2.039442346	0.390763422	0	0	cancer		9.452021149		3.139870388		1.20314351		1.56248032		0
TCGA-CZ-5982-01A	9.334801952	1.892129083	0.746704885	0.746704885	0	cancer		9.711751673		2.158507012		1.45009636		0.900051038		0
TCGA-BP-5189-01A	7.618833072	2.929895883	0	1.013317179	0	cancer		7.135187272		1.305459871		0.359562213		0		0
TCGA-BP-4797-01A	9.056534623	2.091023767	1.061315844	0	0	cancer		8.917677057		2.541018409		0.680324357		0.680324357		0
TCGA-CZ-5454-01A	9.869187799	4.034340572	1.19037339	0.891220851	0	cancer		6.90159939		1.107207449		0		0		0
TCGA-CZ-5463-01A	8.412597176	1.784207038	0.267465085	0	0	cancer		9.201407925		0.253610547		0.469233752		0.253610547		0
TCGA-BP-4354-01A	9.328870647	3.120150686	0.891400521	0.891400521	0	cancer		8.990863855		1.992083532		0.581449593		0.581449593		0
TCGA-B0-5083-01A	9.36932374	2.30955486	0	0	0	cancer		5.857472306		0		0		0		0
TCGA-CJ-4887-01A	9.358752083	1.405315495	0.730751237	0.730751237	0	cancer		8.425381647		0.943146432		0.943146432		0		0
TCGA-B0-5075-01A	8.989970557	0.555682675	0.555682675	0	0	cancer		9.310876423		1.59815031		0		0		0
TCGA-BP-5192-01A	9.071334424	2.219481425	0.414111713	0.998148556	0	cancer		9.306844345		2.750647663		0.743420178		0.743420178		0
TCGA-CZ-5466-01A	8.388468757	1.63363673	0.336703851	0	0	cancer		8.539796962		1.120730814		0.666562099		0		0
TCGA-B0-5119-01A	9.758874688	1.642515361	0.510373585	0.886619598	0	cancer		9.923437985		2.609811922		1.052817205		0		0
TCGA-B0-4822-01A	9.707652689	2.66405065	0.570736871	0.978608606	0	cancer		8.673559837		3.102135039		0		0		0
TCGA-B0-5120-01A	9.258581582	1.122161805	0.477411039	0.477411039	0	cancer		9.451075873		1.312628583		0.80071895		0		0
TCGA-BP-4756-01A	8.211378449	2.195520207	0	0	0	cancer		10.2872152		3.747583112		0		1.963754497		0
TCGA-B0-5700-01A	8.854723327	2.559805281	0.511735199	0.888715588	0	cancer		9.703388979		2.589596681		0		1.002782438		0
TCGA-B0-4718-01A	8.6908262	2.269651397	0.628548718	1.064895954	0	cancer		8.71475804		2.177044578		0		0		0
TCGA-BP-4776-01A	9.207026955	2.553534747	1.200916099	0.721965803	0	cancer		9.502760616		1.289878719		1.289878719		1.289878719		0
TCGA-CZ-5987-01A	9.177407518	1.98037231	0	0	0	cancer		7.962754759		2.542200588		0.851301699		0.851301699		0
TCGA-A3-3349-01A	8.512237962	1.271466912	0	0.771492639	0	cancer		8.217525503		1.215013157		0.73180451		0.73180451		0
TCGA-BP-5200-01A	9.460369428	2.991690901	1.301009282	1.301009282	0	cancer		10.35200457		3.186475044		0.698993635		0.698993635		0
TCGA-CW-6090-01A	9.502641403	1.320918432	0.806633394	0	0	cancer		8.723781085		1.719100623		0		0		0
TCGA-A3-3319-01A	7.551066309	1.574928126	0.354496733	0.354496733	0	cancer		9.987786155		2.151708176		0.988316037		0.577183715		0
TCGA-B4-5377-01A	8.487898568	1.915680745	0.692609309	0	0	cancer		8.536278863		2.155551075		0.340048333		0.845909099		0.340048333
TCGA-BP-4334-01A	8.921588068	1.721978049	0	0	0	cancer		9.268073371		0.698126001		0		0		0
TCGA-B0-5113-01A	9.948295646	2.890972504	0.544393391	1.248062361	0.544393391	cancer		8.68557362		2.2460073		0		1.049367992		0
TCGA-CZ-5984-01A	9.578382459	2.207426867	0.92950849	0.92950849	0	cancer		9.24893533		1.744468981		0.555956492		0.555956492		0
TCGA-CJ-6027-01A	9.432960073	1.881901069	1.480473496	0	0	cancer		7.737386173		1.716919361		0.407909597		0.407909597		0
TCGA-B0-5399-01A	8.633134245	1.427640497	0.460029557	0.644645417	0	cancer		8.886430073		2.877404244		0.770078861		0		0
TCGA-BP-4976-01A	9.836142648	1.922684628	1.163865156	0.948919252	0	cancer		9.068247618		2.574660792		0.498872752		1.163065215		0
TCGA-B0-5693-01A	8.996570818	2.309744886	0.481087069	0.841241324	0	cancer		10.59997426		2.883777198		1.375845725		1.375845725		0
TCGA-B2-3924-01B	8.847579081	2.76470793	1.940695986	0.558905316	0.161291783	cancer		9.005171649		1.762123835		0.564030807		0		0
TCGA-CJ-4642-01B	9.766082924	2.642517209	0.488926268	0	0	cancer		9.196196153		2.963212566		0.539271988		0.930909883		0
TCGA-B8-4143-01A	6.369593455	0.659323615	0.659323615	0	0	cancer		9.336127419		2.720163089		1.011687413		0		0
TCGA-B0-5115-01A	9.56701431	2.931095271	1.603617563	0	0	cancer		8.567828881		1.927310915		0		0		0
TCGA-BP-4799-01A	8.296124576	1.724160851	0	0	0	cancer		8.951032376		2.487533427		0		0.504799352		0
TCGA-B0-5102-01A	9.64967766	1.66901996	0.787985698	0	0	cancer		10.12556767		2.755569789		0.420534143		1.428740575		0
TCGA-CW-6087-01A	8.199203653	1.102538546	0.490505439	0.094222555	0	cancer		8.11177465		1.201700349		0		0		0
TCGA-BP-4973-01A	8.760715627	1.943745455	0.396528886	0.396528886	0	cancer		8.092199276		1.795670543		0		0.694159891		0
TCGA-BP-4335-01A	8.617551997	2.231423806	1.15833121	0	0	cancer		9.35859211		1.67636852		0.484719733		0.677142871		0
TCGA-B0-5085-01A	8.884358863	1.761390812	0	0.750973456	0	cancer		9.604450413		1.566832685		0		0		0
TCGA-BP-4165-01A	9.611662315	2.31020108	0.731113712	0.731113712	0.411382856	cancer		9.328400614		0.904213549		0.284373173		0.284373173		0
TCGA-CJ-4905-01A	8.841848887	2.697250281	0.882796407	0.507894072	0	cancer		9.778243398		1.520325688		0.805228885		0		0
TCGA-MM-A564-01A	9.721724692	2.431779121	1.30170177	0	0	cancer		8.46815662		2.655222896		0.567318609		0		0
TCGA-CZ-5460-01A	8.853245726	1.310737389	0	0	0	cancer		9.571356384		1.27510839		1.646280188		0.438338634		0
TCGA-B0-4839-01A	9.479235247	2.944889922	0.504630561	0	0	cancer		9.371429923		2.140965442		0.389624078		1.163632691		0
TCGA-AK-3425-01A	8.580592763	1.915445944	0.944184531	0	0	cancer		9.149707925		2.001881129		0		1.001254599		0
TCGA-A3-3358-01A	8.507374283	2.039710795	0	0.830180672	0	cancer		9.472310086		2.944770008		1.692952044		1.41947525		0
TCGA-CW-5590-01A	9.55789005	2.911075069	0.626188658	0.626188658	0	cancer		8.199271603		1.16358117		0.114600236		0.31964799		0
TCGA-B0-4813-01A	9.260383224	3.371707027	0.531358003	0.918826609	0	cancer		8.67684915		0.904838586		0		0.904838586		0
TCGA-GK-A6C7-01A	9.067194302	2.06562194	0.759275166	0.636090478	0	cancer		8.899678048		2.167536808		0.888961792		0.423026265		0
TCGA-AK-3455-01A	7.152267246	2.073884656	0	0	0	cancer		9.300378293		1.53649559		0.397052675		0.397052675		0
TCGA-CJ-5684-01A	8.935867711	1.303157077	0	0	0	cancer		8.678541715		1.742296015		1.119579288		1.464278268		0
TCGA-BP-4991-01A	9.49378934	2.585666605	0	0.933287848	0	cancer		9.609795206		2.455406661		0		1.318977365		0
TCGA-BP-4158-01A	8.775290469	2.523978897	1.27828099	0	0	cancer		8.511920329		1.517879357		0.697091447		0.949982333		0
TCGA-BP-5201-01A	9.149812811	3.477670464	1.148474711	1.598359964	0.491184044	cancer		9.983638089		3.73170949		0		0.750598788		0
TCGA-B0-4710-01A	8.864108166	1.423445324	0.742352071	0.418406943	0	cancer		9.050246605		1.85022415		0.723681748		0.283483269		0
TCGA-BP-4995-01A	9.744528097	2.152019504	0.89617418	0.229249511	0	cancer		8.746861816		1.674616574		0.701667927		0		0
TCGA-BP-5178-01A	8.730708622	2.443932812	0	0.708814953	0	cancer		10.31001873		4.406467622		1.563409543		1.563409543		0
TCGA-B4-5838-01A	9.184443528	1.795600314	0	0	0	cancer		9.509658349		2.204819325		0.409469145		0.409469145		0
TCGA-B8-A54H-01A	9.084993641	2.200232826	1.136527407	0.424849011	0	cancer		8.727167409		1.463196072		0		1.038654606		0
TCGA-B0-5711-01A	9.166160702	1.722858996	0.655557913	0.655557913	0	cancer		8.073558089		1.738438411		0.415563987		1.001052062		0
TCGA-AK-3453-01A	6.250485004	0.287804414	0.287804414	0	0	cancer		9.095913012		2.035080158		0.695718606		0.456085936		0
TCGA-B0-5104-01A	9.022753624	1.332250208	1.008606642	0	0	cancer		9.397404883		1.402273038		0.728809534		0.409944825		0
TCGA-B8-5550-01A	9.301114537	2.569148363	0.534658284	1.482536483	0	cancer		9.548914531		2.597075113		0.642633189		1.424131479		0
TCGA-CJ-5689-01A	9.201688434	2.223611602	0	0	0	cancer		9.558696883		2.010507025		0		1.330339828		0.463261476
TCGA-AK-3445-01A	9.569674041	3.468683533	0.781855706	1.659021222	0	cancer		9.06298085		0.937272067		0		0.937272067		0
TCGA-B8-A54D-01A	9.366548437	2.138821348	0.888308792	0	0	cancer		8.078115884		1.392433933		0		0		0
TCGA-BP-4169-01A	8.683545234	1.623873883	0.874054087	0.874054087	0	cancer		8.914214537		1.584848523		0.807281549		0		0
TCGA-B8-5553-01A	9.264270984	2.901960668	0.816964993	0.46555452	0	cancer		9.882030069		1.794583469		0.693576611		0.693576611		0
TCGA-CJ-4912-01A	9.452021149	3.139870388	1.20314351	1.56248032	0	cancer		8.688623693		1.229661747		0		0		0
TCGA-CW-6097-01A	9.711751673	2.158507012	1.45009636	0.900051038	0	cancer		8.90147346		1.772395818		0.380758258		0.681720912		0
TCGA-A3-3320-01A	7.135187272	1.305459871	0.359562213	0	0	cancer		7.320655225		2.223842322		0.384448289		0		0
TCGA-B0-4697-01A	8.917677057	2.541018409	0.680324357	0.680324357	0	cancer		8.481645703		2.186746479		0		0.670957233		0
TCGA-A3-3374-01A	6.90159939	1.107207449	0	0	0	cancer		8.71433974		2.214523046		0.356255389		0		0
TCGA-BP-4967-01A	9.201407925	0.253610547	0.469233752	0.253610547	0	cancer		9.119078844		1.695155114		0.533685935		0		0
TCGA-AK-3428-01A	8.990863855	1.992083532	0.581449593	0.581449593	0	cancer		6.527478726		0.87148569		0		0.87148569		0
TCGA-AS-3777-01A	5.857472306	0	0	0	0	cancer		9.178181013		2.332799862		1.482635089		0.923943253		0
TCGA-BP-4347-01A	8.425381647	0.943146432	0.943146432	0	0	cancer		8.162398114		1.844316148		0.341363006		0.053995455		0
TCGA-CJ-5680-01A	9.310876423	1.59815031	0	0	0	cancer		8.566245314		1.387141377		0.621555388		0		0
TCGA-B0-4848-01A	9.306844345	2.750647663	0.743420178	0.743420178	0	cancer		9.270301476		2.970701464		0.573870852		1.301901903		0
TCGA-MM-A84U-01A	8.539796962	1.120730814	0.666562099	0	0	cancer		9.277605997		1.553536467		1.19549816		0		0
TCGA-MM-A563-01A	9.923437985	2.609811922	1.052817205	0	0	cancer		10.45238617		2.919641367		0.790455111		1.497765632		0
TCGA-BP-4346-01A	8.673559837	3.102135039	0	0	0	cancer		9.217056145		1.773730119		0		0.758088228		0
TCGA-A3-3373-01A	9.451075873	1.312628583	0.80071895	0	0	cancer		8.738500731		0.921405862		0.674436245		0		0
TCGA-B0-4841-01A	10.2872152	3.747583112	0	1.963754497	0	cancer		9.459087468		1.231256055		1.007758115		1.231256055		0
TCGA-CW-5584-01A	9.703388979	2.589596681	0	1.002782438	0	cancer		9.966723684		2.798079348		1.234771686		0.857633911		0
TCGA-B0-4701-01A	8.71475804	2.177044578	0	0	0	cancer		10.46789986		1.836482455		1.137489097		0.598628183		0
TCGA-B0-5812-01A	9.502760616	1.289878719	1.289878719	1.289878719	0	cancer		8.878044832		2.492590542		0.760588015		0.945289316		0
TCGA-A3-3316-01A	7.962754759	2.542200588	0.851301699	0.851301699	0	cancer		9.617772941		3.1313539		0.719736313		0		0
TCGA-BP-4338-01A	8.217525503	1.215013157	0.73180451	0.73180451	0	cancer		9.980173043		3.089073093		1.363273703		0.338932656		0
TCGA-B0-4827-01A	10.35200457	3.186475044	0.698993635	0.698993635	0	cancer		8.539743574		1.875839028		0		0.531094453		0
TCGA-BP-4971-01A	8.723781085	1.719100623	0	0	0	cancer		8.174068457		0.739546574		0.739546574		0.739546574		0
TCGA-B0-5702-01A	9.987786155	2.151708176	0.988316037	0.577183715	0	cancer		8.265140607		1.383108708		0.619271199		1.051162556		0
TCGA-CJ-4882-01A	8.536278863	2.155551075	0.340048333	0.845909099	0.340048333	cancer		8.906903123		1.505499215		0.756776516		0.756776516		0
TCGA-B0-5707-01A	9.268073371	0.698126001	0	0	0	cancer		8.417092998		1.159219051		0		0		0
TCGA-CJ-4923-01A	8.68557362	2.2460073	0	1.049367992	0	cancer		8.196846691		1.149542933		0.572768428		0		0
TCGA-B2-5639-01A	9.24893533	1.744468981	0.555956492	0.555956492	0	cancer		6.834907793		1.790767868		0.863936072		1.400534651		0
TCGA-B2-3923-01B	7.737386173	1.716919361	0.407909597	0.407909597	0	cancer		9.5357947		2.964412495		1.557928108		1.557928108		0
TCGA-AK-3461-01A	8.886430073	2.877404244	0.770078861	0	0	cancer		8.985139674		1.898649125		0.348078282		0.348078282		0
TCGA-CJ-4897-01A	9.068247618	2.574660792	0.498872752	1.163065215	0	cancer		8.391427933		2.385297392		0		0.611705913		0
TCGA-A3-3385-01A	10.59997426	2.883777198	1.375845725	1.375845725	0	cancer		8.764480703		2.520375227		0		0.876562916		0
TCGA-CZ-5456-01A	9.005171649	1.762123835	0.564030807	0	0	cancer		8.10356286		2.097361337		0.554309863		0.554309863		0
TCGA-BP-4803-01A	9.196196153	2.963212566	0.539271988	0.930909883	0	cancer		8.630616406		0.954945945		1.119776473		0		0
TCGA-B0-5107-01A	9.336127419	2.720163089	1.011687413	0	0	cancer		9.415369976		1.968561925		1.114707501		0.473531333		0
TCGA-CJ-5681-01A	8.567828881	1.927310915	0	0	0	cancer		8.71986578		1.496181095		0		0		0
TCGA-B0-5706-01A	8.951032376	2.487533427	0	0.504799352	0	cancer		8.329678555		2.364529011		0		0		0
TCGA-CJ-5682-01A	10.12556767	2.755569789	0.420534143	1.428740575	0	cancer		8.590174777		1.003559783		0		0		0
TCGA-B0-4824-01A	8.11177465	1.201700349	0	0	0	cancer		8.964147724		2.603049211		0		0		0
TCGA-B8-4154-01A	8.092199276	1.795670543	0	0.694159891	0	cancer		9.197176449		2.979684608		0.577257205		0.988426569		0
TCGA-CW-5589-01A	9.35859211	1.67636852	0.484719733	0.677142871	0	cancer		8.304166385		2.603468018		0.884592451		0.64538994		0
TCGA-CJ-4890-01A	9.604450413	1.566832685	0	0	0	cancer		9.231157132		2.521099999		0.928195199		0.928195199		0
TCGA-BP-4807-01A	9.328400614	0.904213549	0.284373173	0.284373173	0	cancer		9.958029726		2.449438559		0.639467421		0.354877515		0
TCGA-CJ-4889-01A	9.778243398	1.520325688	0.805228885	0	0	cancer		9.193511508		2.261656575		0		0		0
TCGA-CJ-4884-01A	8.46815662	2.655222896	0.567318609	0	0	cancer		8.492212239		2.365690578		0.54750412		0		0
TCGA-BP-4331-01A	9.571356384	1.27510839	1.646280188	0.438338634	0	cancer		6.94345425		1.808031593		0		1.000473847		0
TCGA-CJ-4885-01A	9.371429923	2.140965442	0.389624078	1.163632691	0	cancer		8.451260064		1.116308192		0.256590425		0.830750202		0
TCGA-DV-5575-01A	9.149707925	2.001881129	0	1.001254599	0	cancer		8.682223002		3.344732645		0.845159222		0.845159222		0
TCGA-CJ-5675-01A	9.472310086	2.944770008	1.692952044	1.41947525	0	cancer		9.463915895		2.393214912		0		0		0
TCGA-B8-A54K-01A	8.199271603	1.16358117	0.114600236	0.31964799	0	cancer		8.324898992		0.866998947		0.49767163		0		0
TCGA-B0-5703-01A	8.67684915	0.904838586	0	0.904838586	0	cancer		9.266822062		1.965573751		0.587295375		0.293361655		0
TCGA-3Z-A93Z-01A	8.899678048	2.167536808	0.888961792	0.423026265	0	cancer		9.411041029		2.445941185		0.530950678		0.530950678		0
TCGA-B8-5545-01A	9.300378293	1.53649559	0.397052675	0.397052675	0	cancer		9.636933502		2.354442005		1.121292637		0.666946515		0
TCGA-CJ-4639-01A	8.678541715	1.742296015	1.119579288	1.464278268	0	cancer		9.406100147		2.927399482		0.473702763		1.557457636		0
TCGA-B8-4146-01B	9.609795206	2.455406661	0	1.318977365	0	cancer		8.969358559		2.451652394		1.47931801		0.533106796		0
TCGA-BP-5195-01A	8.511920329	1.517879357	0.697091447	0.949982333	0	cancer		7.674520194		2.105619417		0.237528844		0.668279365		0
TCGA-B0-5098-01A	9.983638089	3.73170949	0	0.750598788	0	cancer		10.16511586		3.192537278		0.731336194		0		0
TCGA-DV-5567-01A	9.050246605	1.85022415	0.723681748	0.283483269	0	cancer		10.36344776		3.069590816		1.04017634		1.370006887		0
TCGA-CZ-4854-01A	8.746861816	1.674616574	0.701667927	0	0	cancer		9.387430743		2.837935978		0.720160243		1.556843341		0
TCGA-B0-4844-01A	10.31001873	4.406467622	1.563409543	1.563409543	0	cancer		8.336872005		1.083525195		1.421593336		0		0
TCGA-DV-A4W0-01A	9.509658349	2.204819325	0.409469145	0.409469145	0	cancer		10.10396946		2.936298719		0.59634459		0		0
TCGA-BP-4163-01A	8.727167409	1.463196072	0	1.038654606	0	cancer		10.07710698		2.425188035		0.699930912		0.87386752		0
TCGA-BP-5190-01A	8.073558089	1.738438411	0.415563987	1.001052062	0	cancer		8.305146051		2.812462286		1.002981852		1.002981852		0
TCGA-B8-A54J-01A	9.095913012	2.035080158	0.695718606	0.456085936	0	cancer		9.440037471		2.800718329		0.733872316		0		0
TCGA-CJ-4635-01A	9.397404883	1.402273038	0.728809534	0.409944825	0	cancer		9.098205572		1.611034479		1.019598022		0.598057385		0
TCGA-CJ-4886-01A	9.548914531	2.597075113	0.642633189	1.424131479	0	cancer
TCGA-CJ-4872-01A	9.558696883	2.010507025	0	1.330339828	0.463261476	cancer
TCGA-CW-6093-01A	9.06298085	0.937272067	0	0.937272067	0	cancer
TCGA-BP-5182-01A	8.078115884	1.392433933	0	0	0	cancer
TCGA-B8-4153-01B	8.914214537	1.584848523	0.807281549	0	0	cancer
TCGA-B2-A4SR-01A	9.882030069	1.794583469	0.693576611	0.693576611	0	cancer
TCGA-BP-5000-01A	8.688623693	1.229661747	0	0	0	cancer
TCGA-B2-5636-01A	8.90147346	1.772395818	0.380758258	0.681720912	0	cancer
TCGA-A3-3322-01A	7.320655225	2.223842322	0.384448289	0	0	cancer
TCGA-CJ-4916-01A	8.481645703	2.186746479	0	0.670957233	0	cancer
TCGA-B0-4811-01A	8.71433974	2.214523046	0.356255389	0	0	cancer
TCGA-BP-4960-01A	9.119078844	1.695155114	0.533685935	0	0	cancer
TCGA-B2-4098-01A	6.527478726	0.87148569	0	0.87148569	0	cancer
TCGA-BP-4781-01A	9.178181013	2.332799862	1.482635089	0.923943253	0	cancer
TCGA-B2-3924-01A	8.162398114	1.844316148	0.341363006	0.053995455	0	cancer
TCGA-B8-5549-01A	8.566245314	1.387141377	0.621555388	0	0	cancer
TCGA-BP-4798-01A	9.270301476	2.970701464	0.573870852	1.301901903	0	cancer
TCGA-G6-A8L7-01A	9.277605997	1.553536467	1.19549816	0	0	cancer
TCGA-A3-3376-01A	10.45238617	2.919641367	0.790455111	1.497765632	0	cancer
TCGA-EU-5906-01A	9.217056145	1.773730119	0	0.758088228	0	cancer
TCGA-BP-4969-01A	8.738500731	0.921405862	0.674436245	0	0	cancer
TCGA-B8-A54G-01A	9.459087468	1.231256055	1.007758115	1.231256055	0	cancer
TCGA-BP-4762-01A	9.966723684	2.798079348	1.234771686	0.857633911	0	cancer
TCGA-BP-4789-01A	10.46789986	1.836482455	1.137489097	0.598628183	0	cancer
TCGA-DV-5565-01A	8.878044832	2.492590542	0.760588015	0.945289316	0	cancer
TCGA-B0-5701-01A	9.617772941	3.1313539	0.719736313	0	0	cancer
TCGA-B2-5633-01A	9.980173043	3.089073093	1.363273703	0.338932656	0	cancer
TCGA-CJ-4878-01A	8.539743574	1.875839028	0	0.531094453	0	cancer
TCGA-CJ-4881-01A	8.174068457	0.739546574	0.739546574	0.739546574	0	cancer
TCGA-B0-4693-01A	8.265140607	1.383108708	0.619271199	1.051162556	0	cancer
TCGA-CZ-4857-01A	8.906903123	1.505499215	0.756776516	0.756776516	0	cancer
TCGA-CJ-5686-01A	8.417092998	1.159219051	0	0	0	cancer
TCGA-CZ-5457-01A	8.196846691	1.149542933	0.572768428	0	0	cancer
TCGA-A3-3307-01A	6.834907793	1.790767868	0.863936072	1.400534651	0	cancer
TCGA-BP-4344-01A	9.5357947	2.964412495	1.557928108	1.557928108	0	cancer
TCGA-AK-3458-01A	8.985139674	1.898649125	0.348078282	0.348078282	0	cancer
TCGA-B2-4101-01A	8.391427933	2.385297392	0	0.611705913	0	cancer
TCGA-B0-4691-01A	8.764480703	2.520375227	0	0.876562916	0	cancer
TCGA-BP-4326-01A	8.10356286	2.097361337	0.554309863	0.554309863	0	cancer
TCGA-T7-A92I-01A	8.630616406	0.954945945	1.119776473	0	0	cancer
TCGA-CZ-5467-01A	9.415369976	1.968561925	1.114707501	0.473531333	0	cancer
TCGA-B0-5096-01A	8.71986578	1.496181095	0	0	0	cancer
TCGA-BP-5181-01A	8.329678555	2.364529011	0	0	0	cancer
TCGA-BP-4987-01A	8.590174777	1.003559783	0	0	0	cancer
TCGA-BP-4993-01A	8.964147724	2.603049211	0	0	0	cancer
TCGA-B0-4713-01A	9.197176449	2.979684608	0.577257205	0.988426569	0	cancer
TCGA-A3-3362-01A	8.304166385	2.603468018	0.884592451	0.64538994	0	cancer
TCGA-DV-5576-01A	9.231157132	2.521099999	0.928195199	0.928195199	0	cancer
TCGA-BP-4166-01A	9.958029726	2.449438559	0.639467421	0.354877515	0	cancer
TCGA-BP-4970-01A	9.193511508	2.261656575	0	0	0	cancer
TCGA-B0-4817-01A	8.492212239	2.365690578	0.54750412	0	0	cancer
TCGA-B8-4151-01A	6.94345425	1.808031593	0	1.000473847	0	cancer
TCGA-BP-4761-01A	8.451260064	1.116308192	0.256590425	0.830750202	0	cancer
TCGA-BP-5173-01A	8.682223002	3.344732645	0.845159222	0.845159222	0	cancer
TCGA-CJ-5677-01A	9.463915895	2.393214912	0	0	0	cancer
TCGA-B8-5551-01A	8.324898992	0.866998947	0.49767163	0	0	cancer
TCGA-B2-5635-01A	9.266822062	1.965573751	0.587295375	0.293361655	0	cancer
TCGA-B0-5402-01A	9.411041029	2.445941185	0.530950678	0.530950678	0	cancer
TCGA-BP-5004-01A	9.636933502	2.354442005	1.121292637	0.666946515	0	cancer
TCGA-BP-4765-01A	9.406100147	2.927399482	0.473702763	1.557457636	0	cancer
TCGA-BP-5198-01A	8.969358559	2.451652394	1.47931801	0.533106796	0	cancer
TCGA-A3-3331-01A	7.674520194	2.105619417	0.237528844	0.668279365	0	cancer
TCGA-BP-4974-01A	10.16511586	3.192537278	0.731336194	0	0	cancer
TCGA-CW-5591-01A	10.36344776	3.069590816	1.04017634	1.370006887	0	cancer
TCGA-AK-3434-01A	9.387430743	2.837935978	0.720160243	1.556843341	0	cancer
TCGA-CJ-6033-01A	8.336872005	1.083525195	1.421593336	0	0	cancer
TCGA-BP-4782-01A	10.10396946	2.936298719	0.59634459	0	0	cancer
TCGA-CJ-4895-01A	10.07710698	2.425188035	0.699930912	0.87386752	0	cancer
TCGA-CJ-4640-01A	8.305146051	2.812462286	1.002981852	1.002981852	0	cancer
TCGA-BP-4343-01A	9.440037471	2.800718329	0.733872316	0	0	cancer
TCGA-DV-A4VZ-01A	9.098205572	1.611034479	1.019598022	0.598057385	0	cancer
