# Supplementary material for: miR-4429 inhibits ccRCC proliferation, migration, and invasion by directly targeting CD274
Source: Discov Oncol. 2024 May 27;15:190. doi: 10.1007/s12672-024-01055-4 (PMC11130097; doi:10.1007/s12672-024-01055-4)
Supplement: Supplementary file 2 — Supplementary file2 (CSV 40 KB) [file 12672_2024_1055_MOESM2_ESM.csv]

	hsa-miR-320a	hsa-miR-320b	hsa-miR-320c	hsa-miR-320d	hsa-miR-4429	group
TCGA-BP-4342-01A	10.7929425011707	3.94324115910789	0.598050713080184	0.598050713080184	0	M0
TCGA-A3-3387-01A	8.58906932258484	1.88405434160345	0.315735471879075	0.794053145419336	0	M0
TCGA-DV-5569-01A	8.45268533678764	2.16537559070832	0.827517449516306	0	0	M0
TCGA-B8-4620-01A	8.65206860137788	2.08721128119598	0	0	0	M0
TCGA-BP-4769-01A	8.74361749616925	2.02838880404467	0.692336134018862	0.269391081980612	0	M0
TCGA-CJ-4907-01A	9.25575221036437	2.82913067108343	0	1.01274243002546	0	M0
TCGA-BP-4790-01A	9.3535471817889	1.79020944390118	0.495464926959955	0	0	M0
TCGA-BP-4977-01A	9.87639015572566	2.22396122026899	0.837379774589528	0.336017107494417	0	M0
TCGA-B0-5080-01A	9.3318182920502	2.38531313174747	0	0	0	M1
TCGA-B0-4838-01A	8.27753681019646	1.60932237243388	0	0	0	M0
TCGA-BP-5184-01A	8.87193673333434	1.92035695272273	0	0	0	M0
TCGA-BP-5191-01A	9.24137281898528	2.2674372180303	0	0	0	M0
TCGA-CZ-4862-01A	8.30773837078964	1.97857749054358	0.667400776097516	0	0	M0
TCGA-BP-4758-01A	9.78958852665408	3.42603967671918	0.63881249332095	0.876228919050292	0	M0
TCGA-BP-4167-01A	9.60525347319228	2.47638453925273	0	1.49876401820859	0	M0
TCGA-BP-4968-01A	10.3894498321827	2.03486295135347	0.426752101996577	0.426752101996577	0	M0
TCGA-CZ-4856-01A	9.00331534997019	2.29087937677105	0.437182986969399	0.772237865709018	0	M0
TCGA-BP-4176-01A	8.78512125929158	2.34622138826847	0	0	0	M0
TCGA-CJ-4634-01A	9.09168396599064	1.88077523792708	0.740437154893793	0.740437154893793	0	M0
TCGA-A3-3378-01A	7.40631025771782	2.16800445837492	0.41418533623129	0.699634691700025	0	M0
TCGA-A3-3365-01A	6.04853513194738	1.77923954561749	0	0.57190975789814	0	M0
TCGA-B4-5834-01A	9.35342863749277	2.03039152482601	0.945268337800897	0.69334733689294	0	M0
TCGA-CJ-4876-01A	10.2741943141121	3.04245926138022	0.828307426286702	0.601284802416351	0	M0
TCGA-DV-5566-01A	9.22357580400781	2.65328661023117	0	1.26958976370737	0	M0
TCGA-BP-4962-01A	10.1580662300593	2.57664427206253	0.581640480337527	0	0	M0
TCGA-CZ-4866-01A	8.40614996294833	1.65110497660276	0	0	0	M0
TCGA-BP-4177-01A	7.58101617638645	1.85807531445115	0.369263221729321	1.29775781633979	0	M0
TCGA-BP-4986-01A	6.45831667321388	0.373717247477426	0.916141059385147	0	0	M0
TCGA-A3-3346-01A	7.79989583596469	3.31518652376566	1.57997177155259	1.99438421402477	0	M0
TCGA-CJ-4643-01A	8.22680537115051	2.03921737140071	0	0.75801401211034	0	M0
TCGA-B8-4619-01A	6.27873913902693	0	0	0	0	M0
TCGA-BP-5007-01A	8.86451113547501	1.46211149164448	0.66451742822234	0.66451742822234	0	M0
TCGA-B8-5164-01A	9.55509253481742	2.34706634572502	0	0	0	M0
TCGA-B0-5097-01A	9.49361966038795	2.04326715306943	0	0	0	M0
TCGA-B0-4703-01A	9.00667900959546	2.98368626694402	0.492081857565525	0.492081857565525	0	M1
TCGA-BP-4173-01A	8.59279106846117	0.954034719493037	0.342321483337418	0.181290868223136	0	M0
TCGA-BP-4330-01A	9.67822061549659	2.40839177001272	1.12110361823679	0.476859655041398	0	M0
TCGA-BP-4327-01A	8.70872747630565	1.51492969085421	0	0.695355145626256	0	M0
TCGA-BP-4325-01A	8.44744427643498	2.22159160642031	0	0.793117636708433	0	M0
TCGA-CJ-6031-01A	8.64750574679575	1.11141865072237	1.11141865072237	0	0	M0
TCGA-CZ-5989-01A	9.70376929103586	2.08835398177512	0.807854420260779	0	0	M0
TCGA-BP-4337-01A	9.24380059123998	2.98913101256248	0.993798973341591	0.993798973341591	0	M0
TCGA-CJ-5671-01A	8.89632654531483	1.89645282834431	1.01514998474694	0	0	M0
TCGA-CJ-6032-01A	8.91515292894846	0.706108788536512	1.17810652580916	0.395829473209485	0	M0
TCGA-BP-4804-01A	8.98455010120973	1.31758598001587	0.625479045446445	0.183557654959444	0	M0
TCGA-CJ-4891-01A	8.94057249839416	1.51704585169206	1.51704585169206	0	0	M0
TCGA-BP-4981-01A	8.98967055686503	1.27174657132068	1.36272684372844	0.210602073281259	0	M0
TCGA-CJ-4903-01A	8.52480952019523	2.29328601549849	0	2.29328601549849	0	M0
TCGA-A3-3311-01A	7.67217248397192	1.53716111101016	0	0.787025761114409	0	M0
TCGA-B4-5844-01A	9.38674730347661	1.93593491026688	0.556839418571033	0	0	M0
TCGA-B4-5832-01A	8.87436762464372	1.5198427911053	0	0	0	M0
TCGA-A3-3326-01A	7.42639209208295	1.93316923152466	0	0	0	M0
TCGA-CJ-4869-01A	9.26319616223416	2.819176030204	1.67931614373244	1.67931614373244	0	M0
TCGA-CZ-4864-01A	8.17491375650518	1.74735130496935	0.668440494833739	0	0	M0
TCGA-BP-4988-01A	10.8361730262743	2.97460419852715	1.71668498868466	1.09990178309496	0	M0
TCGA-B8-5163-01A	9.58000620854942	1.85364081629945	1.03255509712508	1.03255509712508	0	M0
TCGA-B0-4819-01A	8.91604771927881	2.27990240537666	0.51449598658032	0	0	M1
TCGA-CJ-4637-01A	7.80070787931191	2.25439449471389	0	0.621771045146	0	M1
TCGA-B8-5552-01B	9.17696121142884	2.1381847084317	0.620276725597684	0.441603522113802	0	M0
TCGA-BP-4763-01A	9.25648867631381	2.1550128040618	0	1.61928857425168	0	M0
TCGA-B0-5092-01A	8.78457335141548	1.92017551660058	0	0	0	M1
TCGA-B0-5709-01A	10.2200205965584	2.7625816267877	0.760715743271528	0.760715743271528	0	M0
TCGA-B4-5378-01A	8.52816753200696	1.72745131185948	0.220456262564167	0	0	M0
TCGA-AK-3430-01A	8.36508035011656	1.56585693505458	0	0.72553264310548	0	M0
TCGA-BP-4975-01A	9.27557650295927	1.45963882722582	0.663084979216765	1.29787341673946	0	M0
TCGA-CJ-4908-01A	9.36428755287702	2.73271464016741	0	1.32531790516807	0	M0
TCGA-BP-4159-01A	9.45434081549262	2.51379567534219	0.44615139906517	0.786429919644744	0	M0
TCGA-B2-4102-01A	8.39239757600162	2.65941244774687	0	0	0	M0
TCGA-B0-4688-01A	8.45377380603129	2.30368958157966	0	0	0	M1
TCGA-EU-5907-01A	9.78716065368183	2.81022488357331	0.808790307627725	0	0	M0
TCGA-A3-3372-01A	7.07230958177237	1.50090018356967	0.42534382008607	0.319483253256611	0	M0
TCGA-AK-3443-01A	5.64383173588653	0.717577946345197	0	0.400401850793101	0	M0
TCGA-CW-5580-01A	8.65747773933246	0.976917876119781	1.29418489726708	1.29418489726708	0	M1
TCGA-BP-4992-01A	8.92291040752385	1.62176963879322	0.374943758373431	0.918666349621234	0	M0
TCGA-CJ-5683-01A	9.24762460110979	2.15129740693944	1.0233838227436	1.0233838227436	0	M0
TCGA-B0-4814-01A	8.98369085227674	3.4137045548267	0.471211396697661	0	0	M1
TCGA-B4-5836-01A	9.26337356836432	1.05113679620038	0.342600255644069	0.851296101479025	0	M0
TCGA-CZ-5459-01A	7.76820890994395	1.472907781523	0	1.04648058306782	0	M0
TCGA-B2-5635-01B	9.21063054841945	2.62062112854894	1.08378999055758	0.417789338646133	0	M0
TCGA-BP-4162-01A	8.24686666672034	1.78479333047877	0.574477456196929	0	0	M0
TCGA-BP-4963-01A	8.85868550188084	1.59695135771144	1.0090009699165	0	0	M0
TCGA-DV-5573-01A	8.95587914271044	1.61270257229258	0.93717412148694	0.93717412148694	0	M0
TCGA-BP-4341-01A	9.00385070410083	1.62028892656194	0	0	0	M0
TCGA-B0-4837-01A	10.064491746306	2.20636440935346	1.19604672649278	0.331386492998245	0	M0
TCGA-B0-5697-01A	9.02137445857891	0.64500158108639	0	0	0	M0
TCGA-BP-5185-01A	9.58682725578402	3.50910103511847	0.830983790474135	0.603373535963132	0	M0
TCGA-B4-5835-01A	8.51341154599411	2.31065596644207	0	0.992965609781681	0	M0
TCGA-CJ-4888-01A	8.19990123919778	0.914822425230614	0	0	0	M1
TCGA-AK-3465-01A	7.45805009739387	1.50576240222844	0.0526461226741507	0.322939358142557	0	M0
TCGA-B0-4836-01A	9.00959663126604	2.59748612282064	0.298247734166577	0.545277488752185	0	M1
TCGA-B0-4694-01A	9.62367102952385	2.67651881975579	0	0	0	M0
TCGA-CZ-4858-01A	11.3532730767464	4.15673945055611	1.65923591808663	1.44720571367298	0	M0
TCGA-CZ-5452-01A	9.38288429770173	2.78333448633971	0.506211944458461	1.63300240696615	0	M0
TCGA-B0-4810-01A	9.41777881111318	2.29540330434879	0.700817876629203	0.700817876629203	0	M0
TCGA-CZ-5458-01A	9.32662459056838	1.75651138312454	0	0.673285045168599	0	M0
TCGA-B0-4696-01A	10.0547067449942	4.24144865071846	0	1.69570791743342	0	M0
TCGA-BP-4989-01A	10.1676054469243	2.81229243408305	0.363851745203442	0	0	M0
TCGA-EU-5904-01A	9.65496353145508	1.91765706938302	1.51200433269061	0	0	M0
TCGA-B0-4849-01A	8.81052611362067	2.25235116505339	0.809757686614702	0.460961637628634	0	M0
TCGA-AK-3454-01A	9.52313483550321	2.97481323482759	1.13311105087893	1.48024909202051	0	M0
TCGA-B8-5162-01A	10.0761756559581	3.01297425156266	1.12347550180838	0	0	M0
TCGA-CW-5587-01A	9.41191700821658	2.94231256081726	0.382864209361369	1.14777102204972	0	M0
TCGA-B0-5095-01A	10.1834367956578	2.90028120848887	0.582424010852323	1.31735559226474	0	M0
TCGA-BP-4174-01A	8.28087340193906	2.6997395082212	0.63197499284015	0	0	M0
TCGA-CZ-5985-01A	8.82918067456816	2.18069147521681	0.589586134833499	1.0069306241199	0	M0
TCGA-BP-4353-01A	9.55930863498284	2.45948748919976	0.716234131321351	0	0	M0
TCGA-CZ-5465-01A	8.10940878251891	0.534947073650159	0	0	0	M0
TCGA-BP-5199-01A	8.70362564970654	1.6982985022322	0.642743154117456	1.6982985022322	0	M0
TCGA-CJ-4644-01A	8.76392717873839	2.04949659781667	0	0	0	M1
TCGA-B0-4821-01A	8.63498962480366	2.6524458809036	1.13859431335241	0.783246259089064	0	M0
TCGA-CW-5588-01A	9.33793923547075	1.92876067438061	1.26522083568863	0.952900095033393	0.553734031886044	M0
TCGA-B8-4621-01A	7.91318601601207	0.358112646600172	0.358112646600172	0	0	M0
TCGA-B0-4843-01A	9.36303117343164	2.42069231668306	0.697809397292599	1.51909901426881	0	M0
TCGA-B0-5116-01A	9.69679210644938	2.03720332375549	0	0.696793307682005	0	M0
TCGA-B0-4690-01A	9.04288464528459	3.14688832169323	1.36260229921417	1.63008623522733	0	M1
TCGA-A3-3323-01A	7.1544823877608	1.89430499414389	0.384831745611681	0.921815236051434	0	M0
TCGA-CJ-5678-01A	9.22366514201352	2.76342814730754	0.974538856999654	0.568037943660135	0	M1
TCGA-AK-3436-01A	7.58557093423458	1.45542849311978	0	0	0	M1
TCGA-B0-5690-01A	8.71774519788664	0.893796313160815	0	0	0	M0
TCGA-B0-5121-01A	9.64971128948519	2.55870576470771	0	0.574517176949743	0	M0
TCGA-A3-3382-01A	6.74702255739453	0.521624182166748	0.288901870087897	0	0	M0
TCGA-B0-4706-01A	8.8383403476848	2.20280479150902	0.649855466767336	0.649855466767336	0	M0
TCGA-CJ-5672-01A	8.63628909331027	2.28699348442174	0	0.636302116784003	0	M0
TCGA-CZ-4853-01A	8.67111310219264	1.92618012377531	0.641633882841289	1.42238641345384	0	M0
TCGA-A3-3367-01A	10.0017464561652	2.9881071296502	0	0.860607690327178	0	M0
TCGA-B0-5699-01A	9.07985017940451	2.41468760330483	0.751897278638766	0.54201431897908	0	M0
TCGA-A3-3383-01A	8.21446083798318	1.72280173988978	1.19078140049515	0	0	M0
TCGA-BP-5010-01A	10.2254594803857	2.6639302324044	1.12837721480125	1.12837721480125	0	M0
TCGA-B0-5117-01A	8.24988221734944	1.09372985524432	0	0	0	M0
TCGA-BP-5183-01A	9.55132520166917	3.53244763140984	0	0.697619046187345	0	M0
TCGA-CZ-5988-01A	8.20937070560827	0	0	0	0	M0
TCGA-CJ-6028-01A	9.4256534383532	1.60875058765201	1.24280613028786	0.75128546211725	0	M1
TCGA-BP-4351-01A	9.56912794587926	1.61070809283137	0.752467730851622	0.424745837603947	0	M0
TCGA-B0-5705-01A	8.93226760059663	1.90491217039769	0.817592152261754	0.937309736918402	0	M0
TCGA-B8-5158-01A	9.3803786072454	2.99645563677225	0	0.828304176239724	0	M0
TCGA-B0-5099-01A	9.09570871411008	3.33536176850279	1.33089795269902	0.589952319093614	0	M0
TCGA-B0-5094-01A	8.15184465428774	0.741225348454706	0.741225348454706	0	0	M1
TCGA-B0-4945-01A	10.4313612448509	2.91267726243132	0.587191184925039	0	0	M0
TCGA-B0-5695-01A	8.6220631925354	1.66889882272921	0.904493346534478	0.521999486975977	0	M0
TCGA-CJ-6030-01A	8.94355560294278	1.89240229540641	0	0.472491930577587	0	M0
TCGA-CJ-4920-01A	8.425293489877	2.06474767879558	0	0	0	M0
TCGA-AK-3444-01A	8.15069943850307	2.70390545552042	0.6964581614997	1.15525119677477	0	M0
TCGA-CW-5581-01A	9.76602814689296	3.26006857474755	1.02121959243947	0.425685950143737	0	M0
TCGA-BP-5169-01A	7.31689323147637	2.89466839420682	0.58027382549755	0	0	M0
TCGA-BP-4161-01A	8.39846816003444	2.2264357766859	0.609453344985247	0	0	M0
TCGA-B0-4700-01A	9.42535537316653	1.87065707615389	1.04460115309995	0	0	M1
TCGA-CJ-4918-01A	8.51636377062988	2.71036189118989	1.36974285158352	0.841669658266229	0	M1
TCGA-B0-5692-01A	9.2598754301546	2.52375237923476	0.337917706651916	0.337917706651916	0	M0
TCGA-B2-4099-01A	7.50325415857321	0.532670045971098	0	0.532670045971098	0	M0
TCGA-CJ-4638-01A	9.06380786222579	3.72066853124694	0.714786220870266	0.714786220870266	0	M1
TCGA-CJ-4902-01A	8.6623722054846	1.69011042039959	0.638494648765604	0.638494648765604	0	M0
TCGA-AK-3431-01A	9.69073136920474	2.69925400155412	0.384336106366824	0.937929638465611	0	M0
TCGA-B0-4847-01A	9.26839392903248	2.77605238710876	0.981822703360297	0.572870270709794	0	M1
TCGA-CZ-5451-01A	8.67544600970504	1.25251254597677	0.635080124904506	0	0	M0
TCGA-CJ-4641-01A	8.20561926038977	2.91698465116069	0	0	0	M1
TCGA-CZ-5453-01A	7.18615809680426	0.953163157045419	0.209165109759452	0.553907001819653	0	M0
TCGA-BP-5174-01A	8.44515233208726	1.08234152981352	0.640375676796092	0.640375676796092	0	M0
TCGA-CJ-4899-01A	9.37473283476555	1.97849255995502	1.12189401655007	0	0	M0
TCGA-B2-3923-01A	7.36021680804917	0.878208585620718	0.271016236845799	0	0	M0
TCGA-A3-3313-01A	7.78450216385539	1.71275687790078	0	0.372378247933278	0	M0
TCGA-B0-4834-01A	6.87159432108382	0.65512372736523	0	0	0	M0
TCGA-BP-5168-01A	8.96373235252366	1.10486264434434	0	1.10486264434434	0	M0
TCGA-BP-4994-01A	7.92346959651039	0	0.987554443543342	0	0	M0
TCGA-BP-4965-01A	9.05464636237867	1.81567952866935	0.588853487361045	0.588853487361045	0	M0
TCGA-CW-6088-01A	8.82007740843076	1.94073995514672	0.522832144158774	0.284972453688017	0	M0
TCGA-BP-5196-01A	8.63498163378459	1.57185686260713	0	0.479824489834492	0	M0
TCGA-CZ-5468-01A	8.52949491369854	2.20706196982582	0.538207373593824	0	0	M1
TCGA-BP-5176-01A	8.61129575869377	1.90988290988473	0.940551668437903	0.689604219139479	0	M0
TCGA-A3-3351-01A	7.06678814682563	1.58543178117564	0.585197160029368	0	0	M0
TCGA-A3-3363-01A	5.91617484119758	0.952508021268268	0	0.553475521114771	0	M0
TCGA-B0-5691-01A	9.30031011861335	2.25534572952218	0.425604318944229	0.599034940607665	0	M0
TCGA-BP-4770-01A	9.97640709380302	3.000908071023	0.663347352171782	0.663347352171782	0	M0
TCGA-AK-3447-01A	5.06365600482042	0	0	0	0	M0
TCGA-CW-5585-01A	10.1142835581627	2.86536617036913	1.3320502298361	1.45122535734503	0	M1
TCGA-B0-5698-01A	9.10885034882199	1.50052674222381	0	0	0	M0
TCGA-DV-5568-01A	8.99935529532974	1.92649478535097	0.552754788365343	0	0	M0
TCGA-BP-5001-01A	9.95112128187924	2.67536115092186	0.657442449920794	0.657442449920794	0	M0
TCGA-BP-4998-01A	9.4193741329899	2.051014951338	0.636746642734624	0.244814009423988	0	M0
TCGA-AK-3456-01A	8.37903619981745	1.04414717878357	0	0.614544012983377	0	M0
TCGA-BP-4160-01A	9.51668994604815	3.06697503465267	0.901689066733754	0.901689066733754	0	M0
TCGA-B0-5108-01A	10.4179309234416	3.58543286284462	0.720093683352579	0	0	M0
TCGA-CZ-5464-01A	9.85684637779454	2.87449659443731	0.707831319986121	0	0	M1
TCGA-B0-5106-01A	10.1147190046514	2.67830316862466	1.05672571005387	0	0	M0
TCGA-BP-4777-01A	9.90624109389243	3.12367050003518	1.47540711804595	1.47540711804595	0	M0
TCGA-CJ-4875-01A	9.24750717236981	1.57812429620402	0.956539205248419	0.143415623878295	0	M1
TCGA-BP-5170-01A	8.55275756216814	2.81372312317604	1.14155900487464	1.49020556001667	0	M0
TCGA-AK-3460-01A	8.57357870139927	1.82964663487904	0.712485730861494	0.969335081331427	0	M0
TCGA-CW-5583-01A	9.29088646155197	2.22810724721486	1.3068898184788	0	0	M0
TCGA-AK-3451-01A	7.7790948268253	0.867985789742117	0	0	0	M0
TCGA-B0-4816-01A	7.58929207767118	1.19594660189313	0.331349800881603	0.331349800881603	0	M0
TCGA-CJ-4871-01A	10.009962096167	2.34356444925694	0.594017234214285	0.594017234214285	0	M1
TCGA-B0-5109-01A	9.98937669632456	3.8160164695486	0	1.29502472045253	0	M0
TCGA-BP-4352-01A	8.29778454425416	0	0	0	0	M1
TCGA-B0-5694-01A	9.58854767237973	3.40457510056173	0.661007998954309	0.661007998954309	0	M0
TCGA-CZ-4859-01A	8.52767936405771	2.45639509340081	1.08549876073939	0.642521368084183	0.642521368084183	M0
TCGA-CZ-5469-01A	9.96471827308148	2.50696493127776	0	0.832448532560723	0	M0
TCGA-B0-4818-01A	7.92288036194238	1.55596188934258	0.281655524924101	0.281655524924101	0	M0
TCGA-BP-4985-01A	8.11233243320233	1.7788296848295	0.31399806320903	0.31399806320903	0	M0
TCGA-B8-5546-01A	8.42184517380004	0	0	0.767359873601303	0	M0
TCGA-AK-3426-01A	8.62906739631188	2.41292429767024	0.518588515193493	1.20016407282176	0	M0
TCGA-CZ-5462-01A	8.08682297020186	1.32394242151737	0.586081597919309	0	0	M1
TCGA-BP-4982-01A	9.43328431102959	1.70793554270533	0.682137276889561	0.203049516556078	0	M0
TCGA-BP-4760-01A	8.96330873921863	1.35373204390188	0.698031738275752	0	0	M0
TCGA-BP-4332-01A	9.08526850491642	2.98789582814323	0.429383507554982	1.62290599352556	0	M0
TCGA-B0-5084-01A	9.9629870469299	1.98637853113832	0.884717473161028	1.18244123402384	0	M1
TCGA-CZ-5461-01A	9.21921294316647	2.22784086598162	0.796485623133248	0	0	M1
TCGA-BP-4961-01A	9.51757627520507	1.46637601313689	0.753361499563628	0.134824182210997	0	M0
TCGA-AK-3433-01A	6.90549869748422	0.761481024009754	0.430408391976267	0	0	M0
TCGA-CZ-5986-01A	8.48097018248077	1.83154449140864	0	0	0	M0
TCGA-BP-4766-01A	9.16119964144017	2.26283121197363	0	1.06040783941166	0	M0
TCGA-B0-5696-01A	8.13551383064712	0.981596963157383	0.314595605970968	0	0	M0
TCGA-BP-5008-01A	9.65483609283037	1.97029486984638	0.830467899113734	0.474182657014566	0	M0
TCGA-BP-5187-01A	9.41727746522961	2.78206085029877	0	1.17609613681372	0	M0
TCGA-DV-5574-01A	10.1638176376999	2.54940475507453	0	0	0	M0
TCGA-B8-4148-01A	7.3556002140321	0.936956356709155	0.936956356709155	0.543240481526378	0	M0
TCGA-BP-4795-01A	9.58498174404073	2.07920536994265	0.441925356777965	0	0	M0
TCGA-B0-4699-01A	8.86616322886164	2.11939203644773	0.739002971525985	0	0	M1
TCGA-BP-4972-01A	9.69545216508065	2.37590353804559	0	0	0	M0
TCGA-BP-4329-01A	9.15409341067893	3.03783955939629	0.783465036006427	0	0	M0
TCGA-BP-4771-01A	8.84553642343578	2.29959722790414	0.986083948004212	0.575699579392188	0	M1
TCGA-B8-5159-01A	9.61182400421505	2.44862691875544	0	0.63911174065994	0	M0
TCGA-B0-5077-01A	10.0425496205054	2.6492767595802	0.768194489785073	0.768194489785073	0	M0
TCGA-A3-3370-01A	8.76211665476144	2.10797370214925	0	0	0	M0
TCGA-B0-4712-01A	8.96290595671843	1.95245919093334	0.564025927488572	0	0	M1
TCGA-BP-4355-01A	8.92845401289436	2.9406954224852	0.503209293352675	0.875565411816834	0	M0
TCGA-AK-3450-01A	9.18614980246485	2.34261988146043	0.346511038359479	1.23720269347421	0	M0
TCGA-B0-5081-01A	9.77797538965711	2.15682437794979	0	0	0	M0
TCGA-B0-4823-01A	10.2491506671273	2.82999382213579	1.0779525483289	1.41497816722526	0	M0
TCGA-BP-4759-01A	9.25265579237708	0.665004300849856	1.74083778024212	0	0	M0
TCGA-B4-5843-01A	9.45080662237232	1.81981939289925	0.50764548001621	0.50764548001621	0	M0
TCGA-B0-4842-01A	10.2441376211201	2.40938822047389	1.15842751595365	0.692489689714504	0	M0
TCGA-B0-4846-01A	8.48870807009549	2.7159693460941	0	0.514488916979076	0	M1
TCGA-CZ-4861-01A	9.32126604804581	3.23946449199963	0.821853865210737	0.821853865210737	0	M0
TCGA-CJ-4636-01A	8.3237571424021	1.76619187157283	0.565899330334202	0.565899330334202	0	M0
TCGA-B0-5110-01A	8.58095043910899	1.0614983440505	0.786372204030581	0	0	M0
TCGA-BP-5177-01A	9.14247499975199	2.33375202399197	0.854577396914307	0	0	M0
TCGA-CJ-4870-01A	8.39804076366215	1.05131153858323	1.22682724389055	0.181486794091553	0	M0
TCGA-CJ-4904-01A	9.17417520354814	2.75238530331407	1.48192920784965	0.780132008663965	0	M1
TCGA-CZ-4860-01A	9.96759591036679	2.71728554711785	0.763023120626489	0.431377988284647	0	M1
TCGA-B0-4828-01A	7.93374071471655	2.17111681632729	0	0.663529527543209	0	M1
TCGA-B0-5712-01A	9.03704047224544	2.10631447976803	0.412066096352136	0	0	M1
TCGA-B0-4833-01A	9.023986274563	2.2101117082027	0.931136885106968	1.49239467856102	0	M0
TCGA-EU-5905-01A	8.96343719201193	0	1.16701616252262	0	0	M0
TCGA-BP-5009-01A	9.62165541016983	1.38503834981332	1.61931956694916	0	0	M0
TCGA-AK-3427-01A	4.97149766287346	0	0	0.553156004638992	0	M0
TCGA-BP-4983-01A	9.31833431447174	2.29410253534044	1.56181196362142	0	0	M0
TCGA-B0-4707-01A	8.6971143920665	2.17593108522315	0.665812965271863	0.665812965271863	0	M0
TCGA-CJ-4893-01A	9.9140943601864	3.45984744833806	1.32220275787606	2.17028082233629	0	M0
TCGA-AK-3429-01A	8.86479143565562	2.86601261636546	0.677253845470641	0.677253845470641	0	M0
TCGA-BP-5202-01A	8.89093357785051	2.52512348667807	0	1.75621758800104	0	M0
TCGA-BP-4164-01A	7.67444333527408	2.16667720822144	0	0	0	M0
TCGA-BP-4340-01A	6.94905647655562	0	0.499834154178589	0	0	M0
TCGA-B0-5713-01A	8.93703688912059	2.4537419663608	0.996525416346181	1.80238887242078	0	M0
TCGA-B0-4714-01A	8.53241273576704	2.27297750138563	0	0	0	M1
TCGA-CJ-5679-01A	8.81532471576145	2.46004030752023	0	0	0	M0
TCGA-B0-4815-01A	8.43481409816261	2.39021395210328	0	0	0	M0
TCGA-BP-4768-01A	9.2508832423102	2.94048533004087	1.22363198810194	1.22363198810194	0	M0
TCGA-B2-5641-01A	8.95757258819571	2.18396759725234	1.47093142109117	0.669633658585639	0	M0
TCGA-A3-3347-01A	8.39503577873153	2.26724183586137	0.817872075368568	1.33663073558538	0	M0
TCGA-CJ-4892-01A	9.58229589856275	2.16245368809115	0.430473694310976	0.761583995211458	0	M0
TCGA-A3-3308-01A	8.00064598267256	2.15035820509273	1.10210278004129	0.466991956343145	0	M0
TCGA-B2-5633-01B	9.10554676046124	2.88586521673045	0.472345314540898	0.660878430538112	0	M0
TCGA-CZ-5470-01A	8.16742219540831	1.44673687168695	0.427801379275618	1.02541511563623	0	M0
TCGA-B0-4845-01A	8.09213935551206	2.20091139189313	0	0.59832422991563	0	M1
TCGA-G6-A5PC-01A	8.61122424072243	1.66810414382314	0.672643483599386	0	0	M1
TCGA-CJ-5676-01A	9.60196426367697	2.90063209439855	0.465131318701017	1.09850714634303	0	M0
TCGA-BP-4801-01A	10.1006141669026	2.20056744094173	0	0	0	M0
TCGA-CJ-4873-01A	9.26005899578048	2.49502481878975	0	0	0	M0
TCGA-A3-3357-01A	8.90279853233415	2.05045677033554	1.17437381849502	0	0	M0
TCGA-B0-5710-01A	10.1006425852477	2.92899862319756	0	0.869458471844545	0	M0
TCGA-BP-4345-01A	9.51015495699714	2.95134981256178	1.42421319349438	1.42421319349438	0	M0
TCGA-BP-4959-01A	9.84951565015943	2.2010469412735	0	0.535820060321195	0	M0
TCGA-BP-5186-01A	8.52420902430713	1.49911469382342	0	0	0	M0
TCGA-B0-4852-01A	8.66020310134269	1.25435639598788	0.759414941575296	0	0	M0
TCGA-AK-3440-01A	6.06352047974544	0.694253960678005	0.121162647837206	0	0	M0
TCGA-B8-4622-01A	9.43228189329203	2.90666494045743	0	0.999870151603055	0	M1
TCGA-CZ-4865-01A	8.84097892090649	1.97566760122769	0.574198411302812	0	0	M0
TCGA-CZ-5455-01A	9.40493577931688	2.46461050577397	0.846078450154849	0	0	M1
TCGA-CJ-4900-01A	8.36237123487925	1.15036015495158	0	1.33606453871143	0	M1
TCGA-B0-5400-01A	9.07329960938227	2.50590312146752	0	0.604076069368427	0	M0
TCGA-BP-5180-01A	8.30369519291131	2.64533897967851	0.85493797993234	1.59536186649748	0	M0
TCGA-CZ-4863-01A	8.41549176961473	1.85206717368011	0	0.45720763034252	0	M0
TCGA-CJ-4901-01A	9.77883618341075	3.67380808222475	1.74521366356058	0.556295992178186	0	M0
TCGA-A3-3317-01A	7.8504519378087	1.9084063600892	1.1506522790283	0	0	M0
TCGA-A3-3380-01A	7.60768694827064	2.8108541568115	0	1.08962492345169	0	M0
TCGA-BP-4787-01A	9.84032179152221	2.77046457417337	0.662048686362482	0.662048686362482	0	M1
TCGA-A3-3324-01A	8.09523363821842	2.00895293942694	0	0.383186142334197	0	M0
TCGA-B0-5100-01A	10.3338783608207	3.13069517744677	0.896901885061047	0.364408824202974	0	M0
TCGA-BP-5175-01A	8.74901470670284	1.66352861672357	0	0	0	M0
TCGA-BP-4775-01A	9.17708303684983	2.13724315937943	0	0.510861686455884	0	M0
TCGA-B0-5088-01A	10.1300428465999	2.21608448190068	0.230982571387126	0.430035790966635	0	M0
TCGA-BP-5194-01A	8.88879962856229	2.23237525909903	0.94468381292979	0	0	M0
TCGA-B8-5165-01A	9.70200054928163	1.01265090656444	0.593409230601873	0.593409230601873	0	M0
TCGA-CJ-4894-01A	9.62544754367846	2.09468401285592	0.553195333562656	0.952083775837479	0	M0
TCGA-B0-4698-01A	8.59292493278656	2.03944234580449	0.390763421870937	0	0	M0
TCGA-CZ-5982-01A	9.33480195236816	1.8921290825504	0.746704885376025	0.746704885376025	0	M0
TCGA-BP-5189-01A	7.61883307209668	2.92989588275795	0	1.01331717902923	0	M0
TCGA-BP-4797-01A	9.05653462308005	2.09102376678135	1.06131584395644	0	0	M0
TCGA-CZ-5454-01A	9.86918779892139	4.0343405720912	1.19037339005497	0.891220851253737	0	M1
TCGA-CZ-5463-01A	8.41259717624991	1.78420703777582	0.267465084803131	0	0	M0
TCGA-BP-4354-01A	9.3288706471576	3.12015068563334	0.891400521129114	0.891400521129114	0	M1
TCGA-B0-5083-01A	9.36932374042854	2.30955485978131	0	0	0	M0
TCGA-CJ-4887-01A	9.35875208273344	1.40531549528341	0.730751237479612	0.730751237479612	0	M1
TCGA-B0-5075-01A	8.98997055733932	0.555682675060047	0.555682675060047	0	0	M0
TCGA-BP-5192-01A	9.07133442362185	2.219481425478	0.414111713432545	0.998148556117735	0	M0
TCGA-CZ-5466-01A	8.38846875671196	1.63363673035216	0.336703850766319	0	0	M0
TCGA-B0-5119-01A	9.75887468764955	1.64251536090488	0.510373584721898	0.886619597908853	0	M0
TCGA-B0-4822-01A	9.70765268892777	2.66405064978612	0.570736871347366	0.978608606102599	0	M0
TCGA-B0-5120-01A	9.25858158193671	1.12216180500305	0.477411038987466	0.477411038987466	0	M0
TCGA-BP-4756-01A	8.21137844897579	2.19552020740267	0	0	0	M0
TCGA-B0-5700-01A	8.85472332747107	2.55980528081804	0.51173519902809	0.888715587847154	0	M0
TCGA-B0-4718-01A	8.69082620039113	2.26965139735709	0.628548717851101	1.06489595439618	0	M0
TCGA-BP-4776-01A	9.20702695529908	2.55353474677927	1.20091609868228	0.721965803480267	0	M0
TCGA-CZ-5987-01A	9.17740751797219	1.98037230985707	0	0	0	M1
TCGA-A3-3349-01A	8.51223796193759	1.27146691243725	0	0.771492638804301	0	M0
TCGA-BP-5200-01A	9.46036942826393	2.99169090075548	1.30100928212792	1.30100928212792	0	M0
TCGA-CW-6090-01A	9.50264140348305	1.32091843221556	0.806633394140145	0	0	M0
TCGA-A3-3319-01A	7.55106630887226	1.57492812566896	0.354496732792169	0.354496732792169	0	M0
TCGA-B4-5377-01A	8.48789856827893	1.91568074518409	0.692609308989101	0	0	M1
TCGA-BP-4334-01A	8.92158806847959	1.72197804872217	0	0	0	M0
TCGA-B0-5113-01A	9.94829564555868	2.89097250442692	0.544393391092709	1.24806236116199	0.544393391092709	M0
TCGA-CZ-5984-01A	9.57838245900535	2.20742686708631	0.929508489613751	0.929508489613751	0	M0
TCGA-CJ-6027-01A	9.43296007310309	1.88190106881801	1.48047349628926	0	0	M0
TCGA-B0-5399-01A	8.63313424516675	1.42764049671657	0.46002955738096	0.644645416588331	0	M0
TCGA-BP-4976-01A	9.83614264828435	1.92268462825892	1.16386515604856	0.948919251778227	0	M0
TCGA-B0-5693-01A	8.99657081758073	2.30974488613223	0.481087068910847	0.841241323992126	0	M0
TCGA-B2-3924-01B	8.847579081272	2.76470793008779	1.94069598619836	0.558905316175519	0.161291782693145	M0
TCGA-CJ-4642-01B	9.76608292433306	2.6425172092704	0.488926267524134	0	0	M0
TCGA-B8-4143-01A	6.36959345546776	0.659323614692814	0.659323614692814	0	0	M1
TCGA-B0-5115-01A	9.56701430979309	2.93109527073359	1.60361756269248	0	0	M1
TCGA-BP-4799-01A	8.29612457631294	1.72416085101386	0	0	0	M0
TCGA-B0-5102-01A	9.6496776595767	1.66901996032829	0.787985698009618	0	0	M0
TCGA-CW-6087-01A	8.19920365290144	1.10253854563123	0.49050543875554	0.0942225550748216	0	M1
TCGA-BP-4973-01A	8.76071562685775	1.94374545515209	0.396528885720647	0.396528885720647	0	M0
TCGA-BP-4335-01A	8.61755199684944	2.23142380632242	1.15833120983666	0	0	M1
TCGA-B0-5085-01A	8.88435886324626	1.76139081179334	0	0.750973455773678	0	M0
TCGA-BP-4165-01A	9.61166231472316	2.31020107999506	0.731113712424935	0.731113712424935	0.411382855749443	M0
TCGA-CJ-4905-01A	8.84184888674539	2.6972502806574	0.88279640702922	0.507894071753451	0	M0
TCGA-CZ-5460-01A	8.85324572604374	1.31073738877831	0	0	0	M1
TCGA-B0-4839-01A	9.47923524669111	2.94488992244687	0.504630561143334	0	0	M0
TCGA-AK-3425-01A	8.58059276287766	1.91544594367472	0.944184531111436	0	0	M0
TCGA-A3-3358-01A	8.50737428305785	2.03971079508686	0	0.830180672099187	0	M0
TCGA-CW-5590-01A	9.55789005023268	2.91107506949085	0.626188658422971	0.626188658422971	0	M1
TCGA-B0-4813-01A	9.26038322410361	3.37170702745063	0.531358002884078	0.918826609047927	0	M0
TCGA-AK-3455-01A	7.15226724588366	2.07388465623988	0	0	0	M0
TCGA-CJ-5684-01A	8.93586771114949	1.30315707694218	0	0	0	M0
TCGA-BP-4991-01A	9.49378933987767	2.58566660450426	0	0.93328784783423	0	M0
TCGA-BP-4158-01A	8.77529046903736	2.52397889739552	1.27828098992594	0	0	M0
TCGA-BP-5201-01A	9.14981281143253	3.47767046373954	1.14847471112235	1.59835996434799	0.491184043675678	M1
TCGA-B0-4710-01A	8.86410816580872	1.42344532398014	0.742352071177155	0.418406943190476	0	M0
TCGA-BP-4995-01A	9.74452809668069	2.1520195040078	0.896174180182341	0.229249511082088	0	M0
TCGA-BP-5178-01A	8.73070862154029	2.44393281219602	0	0.708814953258215	0	M1
TCGA-B4-5838-01A	9.18444352825114	1.7956003135306	0	0	0	M0
TCGA-B0-5711-01A	9.16616070200899	1.72285899604959	0.655557913184134	0.655557913184134	0	M0
TCGA-AK-3453-01A	6.25048500387454	0.287804413632487	0.287804413632487	0	0	M0
TCGA-B0-5104-01A	9.02275362409707	1.33225020809869	1.00860664245617	0	0	M0
TCGA-B8-5550-01A	9.30111453680439	2.56914836257168	0.534658284489855	1.48253648272078	0	M0
TCGA-CJ-5689-01A	9.20168843409577	2.22361160165152	0	0	0	M0
TCGA-AK-3445-01A	9.56967404132832	3.46868353326281	0.781855705502512	1.65902122160358	0	M0
TCGA-BP-4169-01A	8.68354523355662	1.62387388338837	0.874054086668842	0.874054086668842	0	M0
TCGA-B8-5553-01A	9.26427098437691	2.90196066832401	0.816964992855891	0.465554520381498	0	M0
TCGA-CJ-4912-01A	9.45202114931958	3.1398703880579	1.20314351002106	1.56248031952147	0	M0
TCGA-CW-6097-01A	9.71175167284802	2.15850701213268	1.4500963601045	0.900051038177906	0	M0
TCGA-A3-3320-01A	7.13518727205779	1.3054598712035	0.359562212999668	0	0	M0
TCGA-B0-4697-01A	8.91767705714017	2.54101840947613	0.680324356844016	0.680324356844016	0	M1
TCGA-A3-3374-01A	6.90159939030439	1.1072074488725	0	0	0	M0
TCGA-BP-4967-01A	9.20140792498228	0.253610546884901	0.469233751539936	0.253610546884901	0	M0
TCGA-AK-3428-01A	8.99086385545396	1.99208353180649	0.581449592952298	0.581449592952298	0	M0
TCGA-AS-3777-01A	5.857472305707	0	0	0	0	M0
TCGA-BP-4347-01A	8.42538164737228	0.943146431558641	0.943146431558641	0	0	M0
TCGA-CJ-5680-01A	9.31087642315132	1.59815030970819	0	0	0	M1
TCGA-B0-4848-01A	9.30684434541793	2.75064766285888	0.743420178342444	0.743420178342444	0	M0
TCGA-BP-4346-01A	8.67355983710182	3.1021350385975	0	0	0	M0
TCGA-A3-3373-01A	9.45107587344374	1.31262858300277	0.800718950030799	0	0	M0
TCGA-B0-4841-01A	10.2872152046597	3.74758311164638	0	1.96375449745768	0	M1
TCGA-CW-5584-01A	9.70338897926406	2.58959668070621	0	1.00278243789157	0	M0
TCGA-B0-4701-01A	8.71475804021056	2.17704457792559	0	0	0	M1
TCGA-B0-5812-01A	9.50276061609806	1.28987871894788	1.28987871894788	1.28987871894788	0	M0
TCGA-A3-3316-01A	7.96275475886776	2.54220058849395	0.851301699133336	0.851301699133336	0	M0
TCGA-BP-4338-01A	8.21752550296626	1.21501315731453	0.73180450956429	0.73180450956429	0	M0
TCGA-B0-4827-01A	10.3520045696424	3.186475044029	0.698993635165858	0.698993635165858	0	M0
TCGA-BP-4971-01A	8.72378108493466	1.71910062280857	0	0	0	M0
TCGA-B0-5702-01A	9.9877861547007	2.15170817643715	0.988316036772803	0.577183715232034	0	M0
TCGA-CJ-4882-01A	8.5362788633098	2.15555107513696	0.340048333103118	0.845909099261608	0.340048333103118	M0
TCGA-B0-5707-01A	9.26807337053105	0.69812600050907	0	0	0	M0
TCGA-CJ-4923-01A	8.68557362007736	2.24600729985017	0	1.04936799208927	0	M1
TCGA-B2-5639-01A	9.24893532993141	1.74446898120893	0.555956492039134	0.555956492039134	0	M1
TCGA-B2-3923-01B	7.73738617313728	1.71691936128808	0.407909597373759	0.407909597373759	0	M0
TCGA-AK-3461-01A	8.88643007320374	2.87740424419834	0.770078860985064	0	0	M0
TCGA-CJ-4897-01A	9.06824761788294	2.57466079225355	0.498872752079797	1.16306521458264	0	M0
TCGA-A3-3385-01A	10.5999742595311	2.88377719751621	1.37584572466782	1.37584572466782	0	M0
TCGA-CZ-5456-01A	9.00517164869808	1.7621238354863	0.564030806761217	0	0	M0
TCGA-BP-4803-01A	9.19619615268221	2.96321256554986	0.539271988421503	0.930909883031493	0	M0
TCGA-B0-5107-01A	9.33612741927911	2.72016308880106	1.01168741293198	0	0	M1
TCGA-CJ-5681-01A	8.56782888074935	1.92731091543466	0	0	0	M1
TCGA-B0-5706-01A	8.95103237573838	2.48753342653915	0	0.504799351754459	0	M0
TCGA-CJ-5682-01A	10.1255676730386	2.75556978899021	0.420534142554678	1.42874057525996	0	M1
TCGA-B0-4824-01A	8.11177465043898	1.20170034906117	0	0	0	M0
TCGA-B8-4154-01A	8.09219927554636	1.79567054327993	0	0.694159890949492	0	M0
TCGA-CW-5589-01A	9.35859210961884	1.67636851976927	0.484719733348069	0.677142871115153	0	M0
TCGA-CJ-4890-01A	9.60445041324054	1.56683268538842	0	0	0	M1
TCGA-BP-4807-01A	9.32840061418486	0.90421354915103	0.284373173394399	0.284373173394399	0	M0
TCGA-CJ-4889-01A	9.77824339795158	1.52032568845055	0.805228884804922	0	0	M0
TCGA-CJ-4884-01A	8.46815661953515	2.65522289629462	0.567318609336134	0	0	M0
TCGA-BP-4331-01A	9.57135638446101	1.2751083902862	1.64628018822831	0.438338633794974	0	M0
TCGA-CJ-4885-01A	9.37142992251482	2.14096544162002	0.389624077910219	1.16363269060299	0	M1
TCGA-DV-5575-01A	9.14970792491035	2.00188112941949	0	1.0012545990141	0	M0
TCGA-CJ-5675-01A	9.47231008604699	2.94477000776457	1.69295204362734	1.41947524973071	0	M0
TCGA-B0-5703-01A	8.67684915035955	0.904838586416837	0	0.904838586416837	0	M0
TCGA-3Z-A93Z-01A	8.89967804771493	2.16753680826402	0.888961791512479	0.423026264827888	0	M0
TCGA-B8-5545-01A	9.30037829292733	1.53649559044687	0.39705267488065	0.39705267488065	0	M0
TCGA-CJ-4639-01A	8.67854171536906	1.74229601466245	1.11957928776561	1.46427826846123	0	M0
TCGA-B8-4146-01B	9.6097952061465	2.45540666088018	0	1.31897736488647	0	M0
TCGA-BP-5195-01A	8.51192032866536	1.5178793568217	0.697091446677881	0.949982332545949	0	M0
TCGA-B0-5098-01A	9.98363808872157	3.73170949027048	0	0.750598787575506	0	M0
TCGA-DV-5567-01A	9.05024660486708	1.85022415029004	0.723681747734787	0.28348326857667	0	M0
TCGA-CZ-4854-01A	8.7468618159553	1.67461657351924	0.701667927455762	0	0	M0
TCGA-B0-4844-01A	10.310018733632	4.40646762218043	1.56340954265637	1.56340954265637	0	M1
TCGA-BP-4163-01A	8.72716740943293	1.46319607171091	0	1.03865460628782	0	M0
TCGA-BP-5190-01A	8.07355808917896	1.73843841084147	0.415563986890623	1.00105206233923	0	M0
TCGA-CJ-4635-01A	9.39740488257871	1.40227303809794	0.728809533994635	0.409944824693605	0	M0
TCGA-CJ-4886-01A	9.54891453074465	2.59707511278531	0.642633189470899	1.4241314789178	0	M0
TCGA-CJ-4872-01A	9.558696882572	2.01050702546136	0	1.33033982808266	0.463261476387184	M0
TCGA-CW-6093-01A	9.06298084969811	0.93727206724394	0	0.93727206724394	0	M0
TCGA-BP-5182-01A	8.07811588368213	1.39243393287353	0	0	0	M0
TCGA-B8-4153-01B	8.91421453720999	1.58484852331076	0.807281548844018	0	0	M0
TCGA-B2-A4SR-01A	9.8820300687223	1.79458346918403	0.693576610892375	0.693576610892375	0	M0
TCGA-BP-5000-01A	8.68862369324176	1.22966174746366	0	0	0	M0
TCGA-B2-5636-01A	8.90147346044305	1.77239581788374	0.380758257794289	0.681720911696895	0	M0
TCGA-A3-3322-01A	7.32065522528683	2.22384232238441	0.384448289353831	0	0	M0
TCGA-CJ-4916-01A	8.4816457028057	2.18674647942323	0	0.670957232942187	0	M0
TCGA-B0-4811-01A	8.71433973975036	2.21452304614722	0.356255389354925	0	0	M0
TCGA-BP-4960-01A	9.11907884352146	1.69515511419832	0.533685934709204	0	0	M0
TCGA-B2-4098-01A	6.52747872634614	0.871485689597516	0	0.871485689597516	0	M0
TCGA-BP-4781-01A	9.17818101270101	2.33279986224681	1.48263508912302	0.923943252538278	0	M0
TCGA-B2-3924-01A	8.16239811419145	1.84431614805846	0.341363005990471	0.0539954549415325	0	M0
TCGA-B8-5549-01A	8.56624531391069	1.3871413768238	0.621555388374587	0	0	M0
TCGA-BP-4798-01A	9.27030147572751	2.97070146406872	0.573870852258318	1.30190190334237	0	M1
TCGA-A3-3376-01A	10.4523861658215	2.91964136732738	0.79045511050134	1.49776563185041	0	M0
TCGA-EU-5906-01A	9.21705614489181	1.77373011909907	0	0.75808822813128	0	M0
TCGA-BP-4969-01A	8.73850073112957	0.92140586174029	0.674436244858758	0	0	M0
TCGA-BP-4762-01A	9.96672368394021	2.79807934763693	1.23477168558533	0.857633910600516	0	M0
TCGA-BP-4789-01A	10.4678998573592	1.83648245485113	1.13748909672739	0.598628182563756	0	M0
TCGA-DV-5565-01A	8.87804483223907	2.49259054176637	0.760588015079168	0.945289316342292	0	M0
TCGA-B0-5701-01A	9.61777294084487	3.13135389953021	0.719736312858833	0	0	M0
TCGA-B2-5633-01A	9.98017304277653	3.08907309318435	1.36327370250403	0.33893265595935	0	M0
TCGA-CJ-4878-01A	8.53974357356203	1.87583902760087	0	0.531094452631853	0	M0
TCGA-CJ-4881-01A	8.1740684570382	0.739546573844305	0.739546573844305	0.739546573844305	0	M0
TCGA-B0-4693-01A	8.2651406066019	1.38310870797456	0.61927119926638	1.05116255636776	0	M0
TCGA-CZ-4857-01A	8.90690312295607	1.50549921533233	0.756776516022023	0.756776516022023	0	M1
TCGA-CJ-5686-01A	8.41709299759646	1.15921905082794	0	0	0	M0
TCGA-CZ-5457-01A	8.19684669147062	1.14954293322825	0.572768428449008	0	0	M0
TCGA-A3-3307-01A	6.83490779337268	1.79076786821713	0.863936072353263	1.40053465072764	0	M0
TCGA-BP-4344-01A	9.53579470001851	2.96441249531762	1.55792810763337	1.55792810763337	0	M0
TCGA-AK-3458-01A	8.98513967444274	1.8986491247809	0.348078281763155	0.348078281763155	0	M0
TCGA-B2-4101-01A	8.39142793323556	2.38529739188396	0	0.611705913257923	0	M0
TCGA-B0-4691-01A	8.76448070340896	2.52037522658845	0	0.876562915621846	0	M1
TCGA-BP-4326-01A	8.10356285954289	2.09736133713275	0.554309862735122	0.554309862735122	0	M0
TCGA-CZ-5467-01A	9.41536997610797	1.96856192474795	1.11470750078467	0.473531333276205	0	M0
TCGA-B0-5096-01A	8.71986577956066	1.49618109506517	0	0	0	M0
TCGA-BP-5181-01A	8.32967855479392	2.36452901072371	0	0	0	M0
TCGA-BP-4987-01A	8.59017477692653	1.00355978268528	0	0	0	M0
TCGA-BP-4993-01A	8.96414772435517	2.60304921088683	0	0	0	M0
TCGA-B0-4713-01A	9.19717644946767	2.9796846084481	0.577257205098554	0.988426568948269	0	M0
TCGA-A3-3362-01A	8.30416638471505	2.60346801813453	0.884592451045891	0.645389940070592	0	M0
TCGA-DV-5576-01A	9.23115713179132	2.5210999988174	0.928195199061442	0.928195199061442	0	M0
TCGA-BP-4166-01A	9.95802972561779	2.44943855873239	0.639467421460131	0.354877515178712	0	M0
TCGA-BP-4970-01A	9.19351150760547	2.26165657546105	0	0	0	M0
TCGA-B0-4817-01A	8.49221223860664	2.36569057777337	0.547504120443485	0	0	M0
TCGA-B8-4151-01A	6.94345424991201	1.80803159341571	0	1.00047384749574	0	M0
TCGA-BP-4761-01A	8.45126006370556	1.11630819235485	0.256590424907771	0.830750202146191	0	M0
TCGA-BP-5173-01A	8.68222300240079	3.34473264547157	0.845159221860414	0.845159221860414	0	M0
TCGA-CJ-5677-01A	9.46391589536565	2.39321491207435	0	0	0	M1
TCGA-B8-5551-01A	8.32489899188072	0.866998947135101	0.497671630492164	0	0	M0
TCGA-B2-5635-01A	9.26682206193891	1.96557375124083	0.58729537502028	0.293361654954719	0	M0
TCGA-B0-5402-01A	9.41104102930235	2.44594118501669	0.530950677653664	0.530950677653664	0	M0
TCGA-BP-5004-01A	9.6369335018325	2.35444200469292	1.12129263709313	0.666946515297077	0	M0
TCGA-BP-4765-01A	9.40610014734072	2.92739948197836	0.473702762770894	1.55745763594753	0	M0
TCGA-BP-5198-01A	8.96935855941082	2.45165239360422	1.47931801029979	0.533106796308033	0	M0
TCGA-A3-3331-01A	7.6745201941287	2.10561941693612	0.237528843588556	0.668279364795802	0	M0
TCGA-BP-4974-01A	10.1651158635528	3.1925372775449	0.731336193902097	0	0	M1
TCGA-CW-5591-01A	10.3634477577254	3.06959081569335	1.04017633964741	1.3700068870414	0	M1
TCGA-AK-3434-01A	9.38743074289389	2.83793597795365	0.720160242586494	1.55684334148309	0	M0
TCGA-CJ-6033-01A	8.33687200519121	1.08352519499729	1.42159333587053	0	0	M1
TCGA-BP-4782-01A	10.1039694597819	2.93629871857691	0.596344589647495	0	0	M0
TCGA-CJ-4895-01A	10.0771069799992	2.4251880354082	0.69993091196265	0.873867519823612	0	M1
TCGA-CJ-4640-01A	8.30514605108536	2.81246228586355	1.00298185237593	1.00298185237593	0	M0
TCGA-BP-4343-01A	9.4400374705978	2.80071832888225	0.733872316152453	0	0	M0
