# Supplementary material for: miR-4429 inhibits ccRCC proliferation, migration, and invasion by directly targeting CD274
Source: Discov Oncol. 2024 May 27;15:190. doi: 10.1007/s12672-024-01055-4 (PMC11130097; doi:10.1007/s12672-024-01055-4)
Supplement: Supplementary file 3 — Supplementary file3 (CSV 21 KB) [file 12672_2024_1055_MOESM3_ESM.csv]

	hsa-miR-320a	hsa-miR-320b	hsa-miR-320c	hsa-miR-320d	hsa-miR-4429	group
TCGA-BP-4342-01A	10.7929425011707	3.94324115910789	0.598050713080184	0.598050713080184	0	> 5 year
TCGA-DV-5569-01A	8.45268533678764	2.16537559070832	0.827517449516306	0	0	< 1 year
TCGA-BP-4769-01A	8.74361749616925	2.02838880404467	0.692336134018862	0.269391081980612	0	> 5 year
TCGA-B0-5080-01A	9.3318182920502	2.38531313174747	0	0	0	< 1 year
TCGA-CZ-4862-01A	8.30773837078964	1.97857749054358	0.667400776097516	0	0	> 5 year
TCGA-BP-4758-01A	9.78958852665408	3.42603967671918	0.63881249332095	0.876228919050292	0	> 5 year
TCGA-BP-4167-01A	9.60525347319228	2.47638453925273	0	1.49876401820859	0	> 5 year
TCGA-CZ-4856-01A	9.00331534997019	2.29087937677105	0.437182986969399	0.772237865709018	0	< 1 year
TCGA-BP-4176-01A	8.78512125929158	2.34622138826847	0	0	0	> 5 year
TCGA-CJ-4634-01A	9.09168396599064	1.88077523792708	0.740437154893793	0.740437154893793	0	> 5 year
TCGA-B4-5834-01A	9.35342863749277	2.03039152482601	0.945268337800897	0.69334733689294	0	< 1 year
TCGA-CJ-4876-01A	10.2741943141121	3.04245926138022	0.828307426286702	0.601284802416351	0	> 5 year
TCGA-CZ-4866-01A	8.40614996294833	1.65110497660276	0	0	0	> 5 year
TCGA-A3-3346-01A	7.79989583596469	3.31518652376566	1.57997177155259	1.99438421402477	0	< 1 year
TCGA-B8-5164-01A	9.55509253481742	2.34706634572502	0	0	0	< 1 year
TCGA-B0-4703-01A	9.00667900959546	2.98368626694402	0.492081857565525	0.492081857565525	0	< 1 year
TCGA-BP-4173-01A	8.59279106846117	0.954034719493037	0.342321483337418	0.181290868223136	0	> 5 year
TCGA-BP-4330-01A	9.67822061549659	2.40839177001272	1.12110361823679	0.476859655041398	0	> 5 year
TCGA-BP-4327-01A	8.70872747630565	1.51492969085421	0	0.695355145626256	0	< 1 year
TCGA-DV-A4W0-05A	8.76350382153711	1.40524250783092	0.220159050408926	0.220159050408926	0	> 5 year
TCGA-BP-4325-01A	8.44744427643498	2.22159160642031	0	0.793117636708433	0	> 5 year
TCGA-CJ-6031-01A	8.64750574679575	1.11141865072237	1.11141865072237	0	0	> 5 year
TCGA-CZ-5989-01A	9.70376929103586	2.08835398177512	0.807854420260779	0	0	> 5 year
TCGA-BP-4337-01A	9.24380059123998	2.98913101256248	0.993798973341591	0.993798973341591	0	< 1 year
TCGA-CJ-5671-01A	8.89632654531483	1.89645282834431	1.01514998474694	0	0	> 5 year
TCGA-CJ-6032-01A	8.91515292894846	0.706108788536512	1.17810652580916	0.395829473209485	0	> 5 year
TCGA-B4-5844-01A	9.38674730347661	1.93593491026688	0.556839418571033	0	0	< 1 year
TCGA-B4-5832-01A	8.87436762464372	1.5198427911053	0	0	0	< 1 year
TCGA-CJ-4869-01A	9.26319616223416	2.819176030204	1.67931614373244	1.67931614373244	0	> 5 year
TCGA-B0-4819-01A	8.91604771927881	2.27990240537666	0.51449598658032	0	0	< 1 year
TCGA-CJ-4637-01A	7.80070787931191	2.25439449471389	0	0.621771045146	0	> 5 year
TCGA-B0-5709-01A	10.2200205965584	2.7625816267877	0.760715743271528	0.760715743271528	0	> 5 year
TCGA-B4-5378-01A	8.52816753200696	1.72745131185948	0.220456262564167	0	0	< 1 year
TCGA-G6-A8L6-01A	9.2472954247373	2.47078204384812	1.3065824789818	0.452476303339599	0	< 1 year
TCGA-BP-4159-01A	9.45434081549262	2.51379567534219	0.44615139906517	0.786429919644744	0	> 5 year
TCGA-B0-4688-01A	8.45377380603129	2.30368958157966	0	0	0	< 1 year
TCGA-EU-5907-01A	9.78716065368183	2.81022488357331	0.808790307627725	0	0	< 1 year
TCGA-A3-A8OW-01A	9.07939642204976	1.98137959090934	1.46948123573446	0.557574778138534	0	< 1 year
TCGA-CW-5580-01A	8.65747773933246	0.976917876119781	1.29418489726708	1.29418489726708	0	> 5 year
TCGA-CJ-5683-01A	9.24762460110979	2.15129740693944	1.0233838227436	1.0233838227436	0	> 5 year
TCGA-B0-4814-01A	8.98369085227674	3.4137045548267	0.471211396697661	0	0	< 1 year
TCGA-B4-5836-01A	9.26337356836432	1.05113679620038	0.342600255644069	0.851296101479025	0	< 1 year
TCGA-BP-4162-01A	8.24686666672034	1.78479333047877	0.574477456196929	0	0	> 5 year
TCGA-BP-4963-01A	8.85868550188084	1.59695135771144	1.0090009699165	0	0	> 5 year
TCGA-B0-5697-01A	9.02137445857891	0.64500158108639	0	0	0	> 5 year
TCGA-B4-5835-01A	8.51341154599411	2.31065596644207	0	0.992965609781681	0	< 1 year
TCGA-B0-4694-01A	9.62367102952385	2.67651881975579	0	0	0	< 1 year
TCGA-CZ-4858-01A	11.3532730767464	4.15673945055611	1.65923591808663	1.44720571367298	0	> 5 year
TCGA-CZ-5458-01A	9.32662459056838	1.75651138312454	0	0.673285045168599	0	> 5 year
TCGA-BP-4989-01A	10.1676054469243	2.81229243408305	0.363851745203442	0	0	< 1 year
TCGA-B0-4849-01A	8.81052611362067	2.25235116505339	0.809757686614702	0.460961637628634	0	< 1 year
TCGA-B8-5162-01A	10.0761756559581	3.01297425156266	1.12347550180838	0	0	< 1 year
TCGA-CW-5587-01A	9.41191700821658	2.94231256081726	0.382864209361369	1.14777102204972	0	> 5 year
TCGA-B0-5095-01A	10.1834367956578	2.90028120848887	0.582424010852323	1.31735559226474	0	< 1 year
TCGA-BP-4174-01A	8.28087340193906	2.6997395082212	0.63197499284015	0	0	> 5 year
TCGA-CZ-5985-01A	8.82918067456816	2.18069147521681	0.589586134833499	1.0069306241199	0	> 5 year
TCGA-CZ-5465-01A	8.10940878251891	0.534947073650159	0	0	0	> 5 year
TCGA-CJ-4644-01A	8.76392717873839	2.04949659781667	0	0	0	< 1 year
TCGA-CW-5588-01A	9.33793923547075	1.92876067438061	1.26522083568863	0.952900095033393	0.553734031886044	> 5 year
TCGA-B0-4843-01A	9.36303117343164	2.42069231668306	0.697809397292599	1.51909901426881	0	< 1 year
TCGA-B0-4690-01A	9.04288464528459	3.14688832169323	1.36260229921417	1.63008623522733	0	< 1 year
TCGA-AK-3436-01A	7.58557093423458	1.45542849311978	0	0	0	> 5 year
TCGA-B0-5690-01A	8.71774519788664	0.893796313160815	0	0	0	> 5 year
TCGA-B8-A54I-01A	7.78705121609571	0.792509730335705	0.792509730335705	0.315018957338725	0	< 1 year
TCGA-B0-4706-01A	8.8383403476848	2.20280479150902	0.649855466767336	0.649855466767336	0	< 1 year
TCGA-CJ-5672-01A	8.63628909331027	2.28699348442174	0	0.636302116784003	0	> 5 year
TCGA-A3-3367-01A	10.0017464561652	2.9881071296502	0	0.860607690327178	0	> 5 year
TCGA-B0-5699-01A	9.07985017940451	2.41468760330483	0.751897278638766	0.54201431897908	0	> 5 year
TCGA-B0-5705-01A	8.93226760059663	1.90491217039769	0.817592152261754	0.937309736918402	0	> 5 year
TCGA-B0-5094-01A	8.15184465428774	0.741225348454706	0.741225348454706	0	0	< 1 year
TCGA-B0-4945-01A	10.4313612448509	2.91267726243132	0.587191184925039	0	0	> 5 year
TCGA-B0-5695-01A	8.6220631925354	1.66889882272921	0.904493346534478	0.521999486975977	0	> 5 year
TCGA-CJ-6030-01A	8.94355560294278	1.89240229540641	0	0.472491930577587	0	> 5 year
TCGA-CJ-4920-01A	8.425293489877	2.06474767879558	0	0	0	< 1 year
TCGA-CW-5581-01A	9.76602814689296	3.26006857474755	1.02121959243947	0.425685950143737	0	> 5 year
TCGA-BP-5169-01A	7.31689323147637	2.89466839420682	0.58027382549755	0	0	< 1 year
TCGA-BP-4161-01A	8.39846816003444	2.2264357766859	0.609453344985247	0	0	> 5 year
TCGA-B0-4700-01A	9.42535537316653	1.87065707615389	1.04460115309995	0	0	> 5 year
TCGA-CJ-4918-01A	8.51636377062988	2.71036189118989	1.36974285158352	0.841669658266229	0	< 1 year
TCGA-B0-5692-01A	9.2598754301546	2.52375237923476	0.337917706651916	0.337917706651916	0	> 5 year
TCGA-AK-3431-01A	9.69073136920474	2.69925400155412	0.384336106366824	0.937929638465611	0	> 5 year
TCGA-CZ-5451-01A	8.67544600970504	1.25251254597677	0.635080124904506	0	0	> 5 year
TCGA-CZ-5453-01A	7.18615809680426	0.953163157045419	0.209165109759452	0.553907001819653	0	> 5 year
TCGA-BP-5174-01A	8.44515233208726	1.08234152981352	0.640375676796092	0.640375676796092	0	> 5 year
TCGA-A3-A8OV-01A	8.94523204315026	1.44441899949122	0.895896641175959	0.895896641175959	0	< 1 year
TCGA-B0-4834-01A	6.87159432108382	0.65512372736523	0	0	0	> 5 year
TCGA-BP-4965-01A	9.05464636237867	1.81567952866935	0.588853487361045	0.588853487361045	0	> 5 year
TCGA-CW-6088-01A	8.82007740843076	1.94073995514672	0.522832144158774	0.284972453688017	0	> 5 year
TCGA-CZ-5468-01A	8.52949491369854	2.20706196982582	0.538207373593824	0	0	< 1 year
TCGA-A3-3363-01A	5.91617484119758	0.952508021268268	0	0.553475521114771	0	< 1 year
TCGA-B0-5691-01A	9.30031011861335	2.25534572952218	0.425604318944229	0.599034940607665	0	> 5 year
TCGA-BP-4770-01A	9.97640709380302	3.000908071023	0.663347352171782	0.663347352171782	0	< 1 year
TCGA-CW-5585-01A	10.1142835581627	2.86536617036913	1.3320502298361	1.45122535734503	0	> 5 year
TCGA-B0-5698-01A	9.10885034882199	1.50052674222381	0	0	0	> 5 year
TCGA-BP-4160-01A	9.51668994604815	3.06697503465267	0.901689066733754	0.901689066733754	0	> 5 year
TCGA-CZ-5464-01A	9.85684637779454	2.87449659443731	0.707831319986121	0	0	> 5 year
TCGA-CJ-4875-01A	9.24750717236981	1.57812429620402	0.956539205248419	0.143415623878295	0	> 5 year
TCGA-BP-5170-01A	8.55275756216814	2.81372312317604	1.14155900487464	1.49020556001667	0	> 5 year
TCGA-AK-3460-01A	8.57357870139927	1.82964663487904	0.712485730861494	0.969335081331427	0	> 5 year
TCGA-CW-5583-01A	9.29088646155197	2.22810724721486	1.3068898184788	0	0	> 5 year
TCGA-6D-AA2E-01A	7.41032404103487	0.558576225116191	0.211143058374488	0	0	< 1 year
TCGA-AK-3451-01A	7.7790948268253	0.867985789742117	0	0	0	> 5 year
TCGA-CJ-4871-01A	10.009962096167	2.34356444925694	0.594017234214285	0.594017234214285	0	> 5 year
TCGA-BP-4352-01A	8.29778454425416	0	0	0	0	< 1 year
TCGA-CZ-5462-01A	8.08682297020186	1.32394242151737	0.586081597919309	0	0	< 1 year
TCGA-BP-4760-01A	8.96330873921863	1.35373204390188	0.698031738275752	0	0	> 5 year
TCGA-B0-5084-01A	9.9629870469299	1.98637853113832	0.884717473161028	1.18244123402384	0	< 1 year
TCGA-CZ-5461-01A	9.21921294316647	2.22784086598162	0.796485623133248	0	0	< 1 year
TCGA-BP-4961-01A	9.51757627520507	1.46637601313689	0.753361499563628	0.134824182210997	0	> 5 year
TCGA-AK-3433-01A	6.90549869748422	0.761481024009754	0.430408391976267	0	0	> 5 year
TCGA-B0-5696-01A	8.13551383064712	0.981596963157383	0.314595605970968	0	0	> 5 year
TCGA-DV-5574-01A	10.1638176376999	2.54940475507453	0	0	0	> 5 year
TCGA-B0-4699-01A	8.86616322886164	2.11939203644773	0.739002971525985	0	0	< 1 year
TCGA-BP-4771-01A	8.84553642343578	2.29959722790414	0.986083948004212	0.575699579392188	0	< 1 year
TCGA-A3-3370-01A	8.76211665476144	2.10797370214925	0	0	0	> 5 year
TCGA-B0-5081-01A	9.77797538965711	2.15682437794979	0	0	0	< 1 year
TCGA-BP-4759-01A	9.25265579237708	0.665004300849856	1.74083778024212	0	0	> 5 year
TCGA-B4-5843-01A	9.45080662237232	1.81981939289925	0.50764548001621	0.50764548001621	0	< 1 year
TCGA-CJ-4636-01A	8.3237571424021	1.76619187157283	0.565899330334202	0.565899330334202	0	> 5 year
TCGA-B0-5110-01A	8.58095043910899	1.0614983440505	0.786372204030581	0	0	> 5 year
TCGA-BP-5177-01A	9.14247499975199	2.33375202399197	0.854577396914307	0	0	< 1 year
TCGA-CJ-4904-01A	9.17417520354814	2.75238530331407	1.48192920784965	0.780132008663965	0	> 5 year
TCGA-CZ-4860-01A	9.96759591036679	2.71728554711785	0.763023120626489	0.431377988284647	0	< 1 year
TCGA-B0-4828-01A	7.93374071471655	2.17111681632729	0	0.663529527543209	0	< 1 year
TCGA-B0-5712-01A	9.03704047224544	2.10631447976803	0.412066096352136	0	0	> 5 year
TCGA-B0-4833-01A	9.023986274563	2.2101117082027	0.931136885106968	1.49239467856102	0	> 5 year
TCGA-EU-5905-01A	8.96343719201193	0	1.16701616252262	0	0	< 1 year
TCGA-AK-3427-01A	4.97149766287346	0	0	0.553156004638992	0	> 5 year
TCGA-AK-3429-01A	8.86479143565562	2.86601261636546	0.677253845470641	0.677253845470641	0	> 5 year
TCGA-BP-5202-01A	8.89093357785051	2.52512348667807	0	1.75621758800104	0	< 1 year
TCGA-B0-5713-01A	8.93703688912059	2.4537419663608	0.996525416346181	1.80238887242078	0	> 5 year
TCGA-B0-4714-01A	8.53241273576704	2.27297750138563	0	0	0	< 1 year
TCGA-A3-A8CQ-01A	9.24855316334593	1.87424417110778	0.977821359226763	0.313097220417095	0	< 1 year
TCGA-A3-A6NN-01A	7.77368683884121	1.38602621593985	0.343612485697293	0.853428035572947	0	< 1 year
TCGA-A3-3308-01A	8.00064598267256	2.15035820509273	1.10210278004129	0.466991956343145	0	< 1 year
TCGA-B0-4845-01A	8.09213935551206	2.20091139189313	0	0.59832422991563	0	> 5 year
TCGA-G6-A5PC-01A	8.61122424072243	1.66810414382314	0.672643483599386	0	0	< 1 year
TCGA-CJ-5676-01A	9.60196426367697	2.90063209439855	0.465131318701017	1.09850714634303	0	> 5 year
TCGA-A3-3357-01A	8.90279853233415	2.05045677033554	1.17437381849502	0	0	> 5 year
TCGA-B0-5710-01A	10.1006425852477	2.92899862319756	0	0.869458471844545	0	> 5 year
TCGA-BP-4959-01A	9.84951565015943	2.2010469412735	0	0.535820060321195	0	> 5 year
TCGA-AK-3440-01A	6.06352047974544	0.694253960678005	0.121162647837206	0	0	> 5 year
TCGA-CZ-4865-01A	8.84097892090649	1.97566760122769	0.574198411302812	0	0	< 1 year
TCGA-BP-5180-01A	8.30369519291131	2.64533897967851	0.85493797993234	1.59536186649748	0	> 5 year
TCGA-CZ-4863-01A	8.41549176961473	1.85206717368011	0	0.45720763034252	0	> 5 year
TCGA-B0-5100-01A	10.3338783608207	3.13069517744677	0.896901885061047	0.364408824202974	0	> 5 year
TCGA-BP-4775-01A	9.17708303684983	2.13724315937943	0	0.510861686455884	0	> 5 year
TCGA-B0-4698-01A	8.59292493278656	2.03944234580449	0.390763421870937	0	0	< 1 year
TCGA-CZ-5982-01A	9.33480195236816	1.8921290825504	0.746704885376025	0.746704885376025	0	> 5 year
TCGA-CW-6090-01A	9.50264140348305	1.32091843221556	0.806633394140145	0	0	> 5 year
TCGA-CZ-5984-01A	9.57838245900535	2.20742686708631	0.929508489613751	0.929508489613751	0	> 5 year
TCGA-CJ-6027-01A	9.43296007310309	1.88190106881801	1.48047349628926	0	0	> 5 year
TCGA-B0-5693-01A	8.99657081758073	2.30974488613223	0.481087068910847	0.841241323992126	0	> 5 year
TCGA-CJ-4642-01B	9.76608292433306	2.6425172092704	0.488926267524134	0	0	> 5 year
TCGA-B0-5102-01A	9.6496776595767	1.66901996032829	0.787985698009618	0	0	> 5 year
TCGA-CW-6087-01A	8.19920365290144	1.10253854563123	0.49050543875554	0.0942225550748216	0	< 1 year
TCGA-BP-4165-01A	9.61166231472316	2.31020107999506	0.731113712424935	0.731113712424935	0.411382855749443	> 5 year
TCGA-CZ-5460-01A	8.85324572604374	1.31073738877831	0	0	0	> 5 year
TCGA-AK-3425-01A	8.58059276287766	1.91544594367472	0.944184531111436	0	0	> 5 year
TCGA-B0-4813-01A	9.26038322410361	3.37170702745063	0.531358002884078	0.918826609047927	0	< 1 year
TCGA-GK-A6C7-01A	9.06719430214567	2.06562194000085	0.759275165530032	0.636090478019812	0	< 1 year
TCGA-CJ-5684-01A	8.93586771114949	1.30315707694218	0	0	0	> 5 year
TCGA-BP-4158-01A	8.77529046903736	2.52397889739552	1.27828098992594	0	0	> 5 year
TCGA-BP-5178-01A	8.73070862154029	2.44393281219602	0	0.708814953258215	0	> 5 year
TCGA-B4-5838-01A	9.18444352825114	1.7956003135306	0	0	0	< 1 year
TCGA-B8-A54H-01A	9.08499364133378	2.20023282602296	1.1365274071438	0.42484901130386	0	< 1 year
TCGA-B0-5711-01A	9.16616070200899	1.72285899604959	0.655557913184134	0.655557913184134	0	> 5 year
TCGA-AK-3453-01A	6.25048500387454	0.287804413632487	0.287804413632487	0	0	> 5 year
TCGA-AK-3445-01A	9.56967404132832	3.46868353326281	0.781855705502512	1.65902122160358	0	> 5 year
TCGA-BP-4967-01A	9.20140792498228	0.253610546884901	0.469233751539936	0.253610546884901	0	< 1 year
TCGA-AK-3428-01A	8.99086385545396	1.99208353180649	0.581449592952298	0.581449592952298	0	> 5 year
TCGA-B0-4841-01A	10.2872152046597	3.74758311164638	0	1.96375449745768	0	< 1 year
TCGA-CW-5584-01A	9.70338897926406	2.58959668070621	0	1.00278243789157	0	< 1 year
TCGA-B0-4701-01A	8.71475804021056	2.17704457792559	0	0	0	< 1 year
TCGA-B0-5812-01A	9.50276061609806	1.28987871894788	1.28987871894788	1.28987871894788	0	> 5 year
TCGA-BP-4338-01A	8.21752550296626	1.21501315731453	0.73180450956429	0.73180450956429	0	> 5 year
TCGA-B0-5702-01A	9.9877861547007	2.15170817643715	0.988316036772803	0.577183715232034	0	> 5 year
TCGA-CJ-4882-01A	8.5362788633098	2.15555107513696	0.340048333103118	0.845909099261608	0.340048333103118	> 5 year
TCGA-B0-5707-01A	9.26807337053105	0.69812600050907	0	0	0	> 5 year
TCGA-AK-3461-01A	8.88643007320374	2.87740424419834	0.770078860985064	0	0	> 5 year
TCGA-CJ-4897-01A	9.06824761788294	2.57466079225355	0.498872752079797	1.16306521458264	0	> 5 year
TCGA-A3-3385-01A	10.5999742595311	2.88377719751621	1.37584572466782	1.37584572466782	0	> 5 year
TCGA-CZ-5456-01A	9.00517164869808	1.7621238354863	0.564030806761217	0	0	> 5 year
TCGA-BP-4803-01A	9.19619615268221	2.96321256554986	0.539271988421503	0.930909883031493	0	< 1 year
TCGA-B0-5706-01A	8.95103237573838	2.48753342653915	0	0.504799351754459	0	> 5 year
TCGA-CJ-5682-01A	10.1255676730386	2.75556978899021	0.420534142554678	1.42874057525996	0	> 5 year
TCGA-CW-5589-01A	9.35859210961884	1.67636851976927	0.484719733348069	0.677142871115153	0	> 5 year
TCGA-CJ-4890-01A	9.60445041324054	1.56683268538842	0	0	0	> 5 year
TCGA-BP-4807-01A	9.32840061418486	0.90421354915103	0.284373173394399	0.284373173394399	0	< 1 year
TCGA-CJ-4889-01A	9.77824339795158	1.52032568845055	0.805228884804922	0	0	> 5 year
TCGA-BP-4331-01A	9.57135638446101	1.2751083902862	1.64628018822831	0.438338633794974	0	> 5 year
TCGA-CJ-4885-01A	9.37142992251482	2.14096544162002	0.389624077910219	1.16363269060299	0	> 5 year
TCGA-CJ-5675-01A	9.47231008604699	2.94477000776457	1.69295204362734	1.41947524973071	0	> 5 year
TCGA-B0-5703-01A	8.67684915035955	0.904838586416837	0	0.904838586416837	0	> 5 year
TCGA-CJ-4639-01A	8.67854171536906	1.74229601466245	1.11957928776561	1.46427826846123	0	> 5 year
TCGA-DV-5567-01A	9.05024660486708	1.85022415029004	0.723681747734787	0.28348326857667	0	> 5 year
TCGA-B0-4844-01A	10.310018733632	4.40646762218043	1.56340954265637	1.56340954265637	0	< 1 year
TCGA-DV-A4W0-01A	9.50965834910801	2.20481932513414	0.409469145061898	0.409469145061898	0	> 5 year
TCGA-BP-4163-01A	8.72716740943293	1.46319607171091	0	1.03865460628782	0	> 5 year
TCGA-CJ-4886-01A	9.54891453074465	2.59707511278531	0.642633189470899	1.4241314789178	0	> 5 year
TCGA-CW-6093-01A	9.06298084969811	0.93727206724394	0	0.93727206724394	0	> 5 year
TCGA-BP-4960-01A	9.11907884352146	1.69515511419832	0.533685934709204	0	0	> 5 year
TCGA-B2-4098-01A	6.52747872634614	0.871485689597516	0	0.871485689597516	0	< 1 year
TCGA-BP-4781-01A	9.17818101270101	2.33279986224681	1.48263508912302	0.923943252538278	0	> 5 year
TCGA-B8-5549-01A	8.56624531391069	1.3871413768238	0.621555388374587	0	0	< 1 year
TCGA-BP-4798-01A	9.27030147572751	2.97070146406872	0.573870852258318	1.30190190334237	0	< 1 year
TCGA-G6-A8L7-01A	9.2776059971111	1.55353646699045	1.19549815994797	0	0	> 5 year
TCGA-EU-5906-01A	9.21705614489181	1.77373011909907	0	0.75808822813128	0	< 1 year
TCGA-B8-A54G-01A	9.45908746818462	1.23125605462172	1.0077581145296	1.23125605462172	0	< 1 year
TCGA-B0-5701-01A	9.61777294084487	3.13135389953021	0.719736312858833	0	0	> 5 year
TCGA-CJ-4878-01A	8.53974357356203	1.87583902760087	0	0.531094452631853	0	> 5 year
TCGA-CJ-4881-01A	8.1740684570382	0.739546573844305	0.739546573844305	0.739546573844305	0	> 5 year
TCGA-B0-4693-01A	8.2651406066019	1.38310870797456	0.61927119926638	1.05116255636776	0	< 1 year
TCGA-CJ-5686-01A	8.41709299759646	1.15921905082794	0	0	0	> 5 year
TCGA-CZ-5457-01A	8.19684669147062	1.14954293322825	0.572768428449008	0	0	> 5 year
TCGA-B0-4691-01A	8.76448070340896	2.52037522658845	0	0.876562915621846	0	< 1 year
TCGA-T7-A92I-01A	8.63061640608794	0.954945944708414	1.11977647298613	0	0	< 1 year
TCGA-CZ-5467-01A	9.41536997610797	1.96856192474795	1.11470750078467	0.473531333276205	0	< 1 year
TCGA-B0-5096-01A	8.71986577956066	1.49618109506517	0	0	0	< 1 year
TCGA-BP-4993-01A	8.96414772435517	2.60304921088683	0	0	0	< 1 year
TCGA-B0-4713-01A	9.19717644946767	2.9796846084481	0.577257205098554	0.988426568948269	0	< 1 year
TCGA-BP-4166-01A	9.95802972561779	2.44943855873239	0.639467421460131	0.354877515178712	0	< 1 year
TCGA-BP-4761-01A	8.45126006370556	1.11630819235485	0.256590424907771	0.830750202146191	0	< 1 year
TCGA-BP-5173-01A	8.68222300240079	3.34473264547157	0.845159221860414	0.845159221860414	0	< 1 year
TCGA-B8-5551-01A	8.32489899188072	0.866998947135101	0.497671630492164	0	0	< 1 year
TCGA-BP-4765-01A	9.40610014734072	2.92739948197836	0.473702762770894	1.55745763594753	0	> 5 year
TCGA-BP-4974-01A	10.1651158635528	3.1925372775449	0.731336193902097	0	0	< 1 year
TCGA-CW-5591-01A	10.3634477577254	3.06959081569335	1.04017633964741	1.3700068870414	0	> 5 year
TCGA-AK-3434-01A	9.38743074289389	2.83793597795365	0.720160242586494	1.55684334148309	0	> 5 year
TCGA-CJ-6033-01A	8.33687200519121	1.08352519499729	1.42159333587053	0	0	< 1 year
TCGA-BP-4782-01A	10.1039694597819	2.93629871857691	0.596344589647495	0	0	< 1 year
TCGA-CJ-4640-01A	8.30514605108536	2.81246228586355	1.00298185237593	1.00298185237593	0	> 5 year
TCGA-BP-4343-01A	9.4400374705978	2.80071832888225	0.733872316152453	0	0	> 5 year
